# Supplementary material for: 4-[3-(Bromo­meth­yl)benz­yloxy]-3-methoxy­benzaldehyde
Source: Acta Crystallogr Sect E Struct Rep Online. 2010 Mar 31;66(Pt 4):o987. doi: 10.1107/S1600536810011347 (PMC2983760; doi:10.1107/S1600536810011347)
Supplement: Supplementary file 2 [file e-66-0o987-Isup2.hkl]

# 
# h,k,l, Fc-squared, Fo-squared, sigma(Fo-squared) and status flag 
# 
data_I
_shelx_title ' 100316a in P2(1)/c' 
_shelx_refln_list_code          4 
_shelx_F_calc_maximum      291.17 
_exptl_crystal_F_000       680.00 
_reflns_d_resolution_high  0.8200 
 
loop_ 
 _symmetry_equiv_pos_as_xyz 
 'x, y, z' 
 '-x, y+1/2, -z+1/2' 
 '-x, -y, -z' 
 'x, -y-1/2, z-1/2' 
 
_cell_length_a    14.2754 
_cell_length_b    11.7911 
_cell_length_c     8.7315 
_cell_angle_alpha  90.000 
_cell_angle_beta   95.671 
_cell_angle_gamma  90.000 
 
_shelx_F_squared_multiplier     1.000 
 
loop_ 
 _refln_index_h 
 _refln_index_k 
 _refln_index_l 
 _refln_F_squared_calc 
 _refln_F_squared_meas 
 _refln_F_squared_sigma 
 _refln_observed_status 
   3   0   0      305.23      372.12      9.26 o 
   4   0   0      751.95      897.97     24.30 o 
   5   0   0    18538.08    20201.76    395.51 o 
   6   0   0    12653.48    13724.92    269.98 o 
   7   0   0     5472.60     6431.65    128.45 o 
   8   0   0     2461.11     2594.41     54.46 o 
   9   0   0      170.47      205.25     18.85 o 
  10   0   0     1819.60     2018.37     44.49 o 
  11   0   0     1542.41     1554.19     62.75 o 
  12   0   0     1869.54     1907.90     48.08 o 
  13   0   0      327.85      306.93     27.51 o 
  14   0   0       26.25       44.91     22.65 o 
  15   0   0      213.51      250.36     21.65 o 
  16   0   0      151.57      192.70     21.17 o 
  17   0   0      107.07       89.25     21.57 o 
   1   1   0     1286.65     1476.95     18.73 o 
   2   1   0     2545.89     3030.06     34.81 o 
   3   1   0     7536.94     8651.23    107.38 o 
   4   1   0    18400.21    20252.12    250.22 o 
   5   1   0       11.68       21.49      2.32 o 
   6   1   0     2321.85     2493.97     32.28 o 
   7   1   0     2806.18     2977.78     43.38 o 
   8   1   0     1126.00     1110.77     18.36 o 
   9   1   0     4425.61     4554.78     65.81 o 
  10   1   0      820.01      845.01     45.22 o 
  11   1   0        8.50       13.05      5.08 o 
  12   1   0       29.56       60.11      6.43 o 
  13   1   0      184.46      234.01      9.15 o 
  14   1   0      430.11      451.91     22.84 o 
  15   1   0      168.95      195.99     11.63 o 
  16   1   0       99.24       95.34     11.06 o 
  17   1   0        6.46       -3.59     12.38 o 
   0   2   0       72.39      117.35      3.20 o 
   1   2   0    15505.74    16155.29    200.04 o 
   2   2   0      506.12      567.01      7.94 o 
   3   2   0     1152.10     1350.17     16.25 o 
   4   2   0     4770.91     4925.46     56.25 o 
   5   2   0     5396.60     5330.05     66.94 o 
   6   2   0     2861.26     2845.32     36.67 o 
   7   2   0      674.06      666.18     10.56 o 
   8   2   0      223.99      240.92      7.33 o 
   9   2   0       36.54       36.94      4.32 o 
  10   2   0     1283.81     1149.31     22.78 o 
  11   2   0      962.45      940.88     17.69 o 
  12   2   0       57.99       63.43      7.87 o 
  13   2   0      204.50      216.30     17.11 o 
  14   2   0       11.63       30.92      8.88 o 
  15   2   0       57.22       66.76     10.18 o 
  16   2   0      188.67      221.24     13.59 o 
  17   2   0       14.34       24.14     11.37 o 
   1   3   0    16622.82    17710.63    219.29 o 
   2   3   0     4148.93     4124.76     51.96 o 
   3   3   0      561.27      442.49      6.96 o 
   4   3   0      162.57      132.22      2.96 o 
   5   3   0     2519.68     2827.43     33.03 o 
   6   3   0      174.85      135.19      4.15 o 
   7   3   0       19.65        2.76      2.68 o 
   8   3   0     1047.63     1082.36     16.47 o 
   9   3   0      315.24      323.58      9.85 o 
  10   3   0      207.57      232.59     22.13 o 
  11   3   0       11.43        2.60      6.15 o 
  12   3   0       90.77       86.10      8.50 o 
  13   3   0      192.93      197.56     10.88 o 
  14   3   0      191.50      215.80     11.71 o 
  15   3   0       35.95       30.19      9.53 o 
  16   3   0       68.25       72.79     10.69 o 
   0   4   0    11130.44    13559.01    216.65 o 
   1   4   0     1848.29     2303.31     29.78 o 
   2   4   0      595.24      716.35     10.51 o 
   3   4   0       47.56       45.51      2.59 o 
   4   4   0      643.66      705.96     10.65 o 
   5   4   0      503.38      584.58      8.25 o 
   6   4   0      393.07      411.16      7.02 o 
   7   4   0     1243.56     1396.27     19.57 o 
   8   4   0      187.59      168.12      6.44 o 
   9   4   0       79.06       78.99      5.46 o 
  10   4   0       15.85       32.02      6.58 o 
  11   4   0       34.44       20.24      6.62 o 
  12   4   0        6.61       -0.16      6.99 o 
  13   4   0       18.40        9.12      7.90 o 
  14   4   0        0.20        0.72      8.87 o 
  15   4   0       27.24       51.59     18.89 o 
  16   4   0       94.03       77.10     11.76 o 
   1   5   0     1136.33     1209.21     16.78 o 
   2   5   0     1091.17     1050.32     14.94 o 
   3   5   0       39.40       25.21      2.70 o 
   4   5   0     1194.42     1239.35     17.48 o 
   5   5   0      611.70      657.99     10.63 o 
   6   5   0      221.42      263.94      8.45 o 
   7   5   0      258.93      225.66      8.35 o 
   8   5   0       58.97       32.24      4.85 o 
   9   5   0      586.60      437.86     17.56 o 
  10   5   0      447.84      376.51     10.61 o 
  11   5   0       34.31       44.28      7.20 o 
  12   5   0       27.05       23.10      8.02 o 
  13   5   0        4.78        4.28      8.48 o 
  14   5   0       41.23       22.55      9.06 o 
  15   5   0       24.42       15.56      9.76 o 
  16   5   0       22.58       12.34     10.86 o 
   0   6   0     2950.67     3051.75     50.85 o 
   1   6   0     2458.64     2498.57     36.79 o 
   2   6   0      448.80      424.89      9.57 o 
   3   6   0       68.96       88.36      5.29 o 
   4   6   0       12.94       17.19      3.49 o 
   5   6   0     4760.35     4821.56     61.87 o 
   6   6   0     2618.62     2447.12     32.91 o 
   7   6   0      246.24      196.59     10.19 o 
   8   6   0      147.05      144.48      6.70 o 
   9   6   0        8.55       13.25      5.43 o 
  10   6   0      260.34      207.19      8.45 o 
  11   6   0      503.86      419.53     14.19 o 
  12   6   0      197.35      166.92     10.45 o 
  13   6   0       93.87       83.77     10.00 o 
  14   6   0       89.58       87.00     10.75 o 
  15   6   0       69.85       76.07     11.76 o 
   1   7   0     1887.00     1954.85     26.62 o 
   2   7   0     3853.24     3804.25     49.42 o 
   3   7   0     5603.65     5583.82     79.91 o 
   4   7   0     1366.67     1302.23     19.19 o 
   5   7   0      971.41      978.86     15.38 o 
   6   7   0       31.64       32.04      4.14 o 
   7   7   0      284.86      274.86     10.10 o 
   8   7   0     1389.45     1358.48     23.51 o 
   9   7   0     1206.03     1136.89     21.81 o 
  10   7   0      620.17      568.39     13.99 o 
  11   7   0        9.46        6.11      7.84 o 
  12   7   0      154.96      146.97     10.89 o 
  13   7   0       52.01       70.21     10.36 o 
  14   7   0      250.60      251.56     24.87 o 
  15   7   0      279.45      288.12     14.63 o 
   0   8   0      823.40      669.28     14.69 o 
   1   8   0     2395.00     2143.23     29.36 o 
   2   8   0        9.61       16.04      3.88 o 
   3   8   0        1.52       10.43      4.24 o 
   4   8   0      988.48      975.37     15.68 o 
   5   8   0     2374.35     2282.81     31.56 o 
   6   8   0     1241.33     1169.42     18.13 o 
   7   8   0      329.55      298.54     10.30 o 
   8   8   0       75.71       69.20      7.06 o 
   9   8   0       86.57      105.54      7.41 o 
  10   8   0      671.83      673.34     15.85 o 
  11   8   0      493.65      544.78     22.41 o 
  12   8   0      203.89      221.54     12.31 o 
  13   8   0      151.44      150.43     13.18 o 
  14   8   0        1.91       -1.26     10.39 o 
   1   9   0     1940.90     1935.77     27.34 o 
   2   9   0      496.71      416.60      9.36 o 
   3   9   0      823.04      725.59     13.19 o 
   4   9   0     1966.18     1860.40     26.81 o 
   5   9   0       68.62       58.93      5.55 o 
   6   9   0      129.02      131.75      8.13 o 
   7   9   0      510.04      492.09     15.23 o 
   8   9   0      551.52      566.25     14.11 o 
   9   9   0      297.89      293.11     11.28 o 
  10   9   0       72.13       77.62     10.04 o 
  11   9   0        1.36       -9.21      9.26 o 
  12   9   0       69.93       87.97     11.36 o 
  13   9   0      355.21      384.03     17.58 o 
   0  10   0     1802.88     1718.89     54.93 o 
   1  10   0        8.47        8.66      5.82 o 
   2  10   0      252.61      239.57      8.11 o 
   3  10   0       34.04       35.73      5.39 o 
   4  10   0      498.05      504.10     11.45 o 
   5  10   0      268.92      276.93      9.06 o 
   6  10   0      243.99      260.99     10.21 o 
   7  10   0       59.08       60.95      7.75 o 
   8  10   0        3.29       -0.69      7.76 o 
   9  10   0      137.44      146.59     12.62 o 
  10  10   0      217.72      256.61     13.97 o 
  11  10   0       77.42      112.10     11.51 o 
  12  10   0       71.75      101.67     15.56 o 
   1  11   0       52.02       48.80      8.44 o 
   2  11   0      284.68      290.17     11.05 o 
   3  11   0       82.52       87.42      6.54 o 
   4  11   0        7.54        5.00      5.89 o 
   5  11   0       25.83       30.52      7.14 o 
   6  11   0       27.38       30.57      7.62 o 
   7  11   0      215.22      214.72     10.43 o 
   8  11   0       72.60       95.46      9.26 o 
   9  11   0       48.43       76.57     17.61 o 
  10  11   0        1.84        1.80     15.03 o 
  11  11   0       35.70       51.56     21.41 o 
   0  12   0        6.51       -1.04     16.84 o 
   1  12   0       18.90       20.03      7.14 o 
   2  12   0        8.64        6.16      7.06 o 
   3  12   0        0.12       -1.39      7.35 o 
   4  12   0        0.08       -3.50      7.12 o 
   5  12   0        8.66        6.68      7.66 o 
   6  12   0       35.57       22.39      8.47 o 
   7  12   0        3.50       -4.67      8.42 o 
   8  12   0       35.05       30.23     11.51 o 
   9  12   0        0.86       -0.07     10.61 o 
   1  13   0       35.04       42.19      8.43 o 
   2  13   0       59.90       66.54      9.10 o 
   3  13   0       85.77       87.28      9.40 o 
   4  13   0       43.73       36.56     10.19 o 
   5  13   0        5.26       -4.77      9.69 o 
   6  13   0       56.91       64.34     21.97 o 
   7  13   0        2.04        0.56     10.12 o 
   0  14   0      107.41      116.25     15.52 o 
   1  14   0       12.69        2.89      8.64 o 
   2  14   0       18.69       26.38      9.14 o 
   3  14   0        9.39        3.25      8.98 o 
 -17   1   1       55.76       49.22     13.50 o 
 -16   1   1        0.20       -1.87     11.65 o 
 -15   1   1       56.02       28.04     11.79 o 
 -14   1   1      157.59      115.95      9.97 o 
 -13   1   1        2.44        3.12     11.81 o 
 -12   1   1      572.37      513.75     12.86 o 
 -11   1   1        2.87       -3.03      4.99 o 
 -10   1   1      102.99      107.34      5.98 o 
  -9   1   1      594.40      534.70     14.39 o 
  -8   1   1      112.95       86.16      3.71 o 
  -7   1   1       24.75       17.22      3.32 o 
  -6   1   1       98.03      132.29      4.34 o 
  -5   1   1      487.90      451.60      6.40 o 
  -4   1   1     5480.46     6695.10     76.08 o 
  -3   1   1    29108.13    30172.38    375.08 o 
  -2   1   1      655.38      573.46     13.27 o 
  -1   1   1     2755.28     3118.05     51.15 o 
   0   1   1      669.95      935.12     18.11 o 
   1   1   1     2279.24     2036.86     41.41 o 
   2   1   1     3400.37     2989.32     48.89 o 
   3   1   1      601.11      444.80     10.12 o 
   4   1   1     2701.58     2745.14     39.19 o 
   5   1   1      118.71      179.32      4.15 o 
   6   1   1     1282.47     1613.64     21.46 o 
   7   1   1      627.73      550.63      8.90 o 
   8   1   1       13.67       41.61      2.95 o 
   9   1   1     2361.38     2397.41     36.10 o 
  10   1   1       38.72       47.89      9.99 o 
  11   1   1       57.14       76.15      7.62 o 
  12   1   1        1.60        6.41      5.71 o 
  13   1   1        1.27       -6.20      6.20 o 
  14   1   1       66.03       71.93      9.22 o 
  15   1   1       24.04       35.55      9.79 o 
  16   1   1       14.05       19.35     10.38 o 
  17   1   1        4.08       10.47     13.04 o 
 -17   2   1        2.65        3.45     10.32 o 
 -16   2   1      121.11      127.36     11.61 o 
 -15   2   1       53.78       68.91     10.67 o 
 -14   2   1      320.46      326.67     13.74 o 
 -13   2   1       38.23       64.01      9.33 o 
 -12   2   1      181.91      178.85      9.81 o 
 -11   2   1      201.28      166.00      7.24 o 
 -10   2   1     1197.89     1018.39     23.37 o 
  -9   2   1     1502.38     1410.74     20.09 o 
  -8   2   1     2158.84     2228.69     29.79 o 
  -7   2   1      438.73      472.00      8.32 o 
  -6   2   1      910.90      832.41     12.17 o 
  -5   2   1     5889.24     5819.62     66.50 o 
  -4   2   1     1364.11     1184.46     18.03 o 
  -3   2   1     4346.75     4532.66     63.92 o 
  -2   2   1     4847.78     5400.15     75.70 o 
  -1   2   1     7040.49     8887.18    176.66 o 
   0   2   1     2514.16     2237.12     41.13 o 
   1   2   1     6040.98     6339.29     88.51 o 
   2   2   1     6830.19     7453.10    103.91 o 
   3   2   1      223.84      333.43      6.05 o 
   5   2   1       18.76       31.92      2.41 o 
   6   2   1     1874.94     1524.39     23.18 o 
   7   2   1     1563.03     1477.92     20.09 o 
   8   2   1      319.66      308.79     10.00 o 
   9   2   1      124.23      184.62      7.24 o 
  10   2   1       24.92       45.16      5.22 o 
  11   2   1      871.65      756.83     18.15 o 
  12   2   1      375.53      342.96     17.07 o 
  13   2   1     1057.91     1057.88     35.17 o 
  14   2   1       51.80       37.08      8.55 o 
  15   2   1       17.52       16.57     15.09 o 
  16   2   1        0.33       -0.98      9.60 o 
 -17   3   1        8.61        7.96     11.53 o 
 -16   3   1       25.58       45.09     10.82 o 
 -15   3   1       35.08       54.24      9.92 o 
 -14   3   1      291.39      291.19     15.73 o 
 -13   3   1      796.51      732.20     19.35 o 
 -12   3   1      400.29      378.46     20.58 o 
 -11   3   1      416.31      387.38     16.41 o 
 -10   3   1       24.92       33.76      5.96 o 
  -9   3   1      342.17      390.99     14.06 o 
  -8   3   1      538.94      457.64      9.52 o 
  -7   3   1     4030.23     3968.89     50.91 o 
  -6   3   1     1728.59     1477.96     22.96 o 
  -5   3   1      455.93      357.03      7.58 o 
  -4   3   1      387.50      509.60      9.31 o 
  -3   3   1     3592.63     3792.84     54.00 o 
  -2   3   1     4669.36     4789.28     60.09 o 
  -1   3   1     1405.58     1252.80     18.60 o 
   0   3   1      401.74      323.97      6.42 o 
   1   3   1      175.63      178.32      4.31 o 
   2   3   1     1251.37     1176.59     20.28 o 
   3   3   1     4037.03     3815.88     54.10 o 
   4   3   1     9920.81    10204.95    142.43 o 
   5   3   1     2684.48     2607.01     40.72 o 
   6   3   1      700.95      724.59     10.86 o 
   7   3   1      463.99      500.62      8.46 o 
   8   3   1     1698.77     1601.83     26.92 o 
   9   3   1      750.99      661.05     12.84 o 
  10   3   1     1593.69     1476.37     24.26 o 
  11   3   1      575.06      531.54     14.71 o 
  12   3   1       66.49       59.75      7.87 o 
  13   3   1      391.42      477.16     16.06 o 
  14   3   1        9.59       31.98      8.76 o 
  15   3   1      182.93      208.73     14.46 o 
  16   3   1      282.69      287.77     14.49 o 
 -16   4   1      144.60      185.57     18.39 o 
 -15   4   1      365.64      399.99     16.54 o 
 -14   4   1      189.95      215.19     20.93 o 
 -13   4   1        1.97        4.11      8.57 o 
 -12   4   1      111.75      125.46      9.56 o 
 -11   4   1      765.27      780.22     43.39 o 
 -10   4   1     1964.82     1944.37     30.93 o 
  -9   4   1     2882.52     2825.33     54.95 o 
  -8   4   1       20.71       13.13      4.14 o 
  -7   4   1       87.58      159.35      8.23 o 
  -6   4   1      777.28      903.93     15.60 o 
  -5   4   1     3071.49     3218.32     46.91 o 
  -4   4   1    12286.48    12739.43    177.99 o 
  -3   4   1     6037.62     6081.37     85.89 o 
  -2   4   1     1098.70     1029.71     14.14 o 
  -1   4   1     5601.10     6565.64     82.25 o 
   0   4   1     6010.58     6566.48     82.26 o 
   1   4   1    11519.36    11902.69    148.07 o 
   2   4   1     7532.27     7748.82     96.99 o 
   3   4   1     1017.54      854.09     12.30 o 
   4   4   1       38.15       74.49      3.14 o 
   5   4   1      249.17      232.27      6.05 o 
   6   4   1     5127.06     5312.19     75.46 o 
   7   4   1     6173.06     6277.64     79.07 o 
   8   4   1     1518.64     1366.93     22.41 o 
   9   4   1      205.62      152.96     17.17 o 
  10   4   1       67.81       91.63     10.36 o 
  11   4   1      673.27      708.24     31.82 o 
  12   4   1     1419.93     1399.85     28.61 o 
  13   4   1      364.40      356.59     19.41 o 
  14   4   1      223.98      196.33     13.56 o 
  15   4   1        1.36        1.56      9.55 o 
  16   4   1       61.89       88.69     11.40 o 
 -16   5   1        0.47      -10.15     10.15 o 
 -15   5   1        9.79       22.50     10.39 o 
 -14   5   1      130.40      145.85     11.17 o 
 -13   5   1      350.62      371.74     25.47 o 
 -12   5   1      440.03      429.19     19.02 o 
 -11   5   1      412.66      424.09     11.43 o 
 -10   5   1        9.40       17.93      7.48 o 
  -9   5   1      110.86      125.56      8.87 o 
  -8   5   1     3908.26     4111.98     61.49 o 
  -7   5   1     1299.48     1269.13     21.14 o 
  -6   5   1     3899.43     4102.04     59.60 o 
  -5   5   1     1094.00     1056.10     17.64 o 
  -4   5   1      664.01      743.67     13.23 o 
  -3   5   1      628.89      611.52     11.37 o 
  -2   5   1     3737.78     3881.20     49.09 o 
  -1   5   1     4984.49     5034.14     63.62 o 
   0   5   1     4566.03     4514.36     57.32 o 
   1   5   1     4375.52     4547.97     57.79 o 
   2   5   1      852.66      983.68     18.76 o 
   3   5   1     9796.79    10988.33    137.33 o 
   4   5   1      253.16      162.37     10.23 o 
   5   5   1     2712.75     2863.67     37.48 o 
   6   5   1      357.51      295.27      7.82 o 
   7   5   1       23.47       22.37      5.13 o 
   8   5   1     1097.59     1138.40     22.82 o 
   9   5   1     1096.71     1110.00     23.09 o 
  10   5   1      813.11      771.35     18.23 o 
  11   5   1      764.70      680.84     23.17 o 
  12   5   1       27.24       53.52      8.07 o 
  13   5   1       10.16       -1.49      8.05 o 
  14   5   1      364.41      404.09     16.20 o 
  15   5   1      266.39      303.44     14.68 o 
 -15   6   1      243.26      258.48     14.41 o 
 -14   6   1       17.70       23.64      9.89 o 
 -13   6   1        1.56       12.55      9.21 o 
 -12   6   1       10.53        5.21      8.51 o 
 -11   6   1      266.48      286.07     10.59 o 
 -10   6   1      424.05      441.35     11.74 o 
  -9   6   1      220.02      213.46      8.57 o 
  -8   6   1      305.06      322.29     11.92 o 
  -7   6   1      270.04      288.32      9.22 o 
  -6   6   1     1101.79     1143.26     19.60 o 
  -5   6   1     1755.11     1872.19     29.19 o 
  -4   6   1     1043.26     1002.00     23.99 o 
  -3   6   1      430.94      429.12      8.07 o 
  -2   6   1        4.23        7.62      2.18 o 
  -1   6   1     2070.74     2377.43     31.29 o 
   0   6   1     2803.95     3147.34     40.83 o 
   1   6   1     1106.72      983.16     14.52 o 
   2   6   1     1683.44     1674.89     23.00 o 
   3   6   1     2215.07     2402.64     32.04 o 
   4   6   1       21.61       50.43      3.89 o 
   5   6   1     2080.48     2488.44     33.29 o 
   6   6   1     1555.55     1650.59     26.98 o 
   7   6   1     1746.17     1795.52     69.85 o 
   8   6   1      530.49      527.28     17.39 o 
   9   6   1       10.17       11.58      6.22 o 
  10   6   1       54.04       53.06      7.52 o 
  11   6   1       18.64       28.77      7.40 o 
  12   6   1      565.92      593.77     17.37 o 
  13   6   1        4.14       11.71      8.74 o 
  14   6   1        3.58       -0.19     11.70 o 
  15   6   1       17.76        1.13     12.77 o 
 -15   7   1        8.90        3.49     11.22 o 
 -14   7   1        0.10       -5.73     10.02 o 
 -13   7   1       42.49       61.43     10.91 o 
 -12   7   1       83.13      101.64      8.35 o 
 -11   7   1       87.78       90.15      7.74 o 
 -10   7   1       12.51       -3.62      5.91 o 
  -9   7   1      164.04      182.77      8.24 o 
  -8   7   1      228.31      233.88      8.82 o 
  -7   7   1     1156.47     1277.91     22.21 o 
  -6   7   1      184.52      211.53      8.12 o 
  -5   7   1       16.00       16.80      4.76 o 
  -4   7   1        1.98       -1.57      4.12 o 
  -3   7   1        3.09        8.70      3.36 o 
  -2   7   1     3348.17     3614.66     46.79 o 
  -1   7   1     5204.04     5692.12     81.07 o 
   0   7   1      265.27      253.83      6.45 o 
   1   7   1      128.27      159.51      5.47 o 
   2   7   1       49.48       65.04      7.39 o 
   3   7   1      117.52      122.33      5.02 o 
   4   7   1     1181.24     1329.99     22.51 o 
   5   7   1      299.49      269.50      7.60 o 
   6   7   1      130.05      144.85      5.67 o 
   7   7   1        6.30        9.14      6.00 o 
   8   7   1      288.25      308.41     11.93 o 
   9   7   1      191.45      227.37     10.66 o 
  10   7   1      231.05      250.13     11.07 o 
  11   7   1       26.33       49.02      8.36 o 
  12   7   1       85.94      101.72     21.73 o 
  13   7   1      253.20      219.32     16.36 o 
  14   7   1       99.01       91.78     14.65 o 
 -14   8   1        0.32        5.13     10.60 o 
 -13   8   1       25.47       12.58     12.21 o 
 -12   8   1       49.72       50.74      8.21 o 
 -11   8   1        1.89       -3.58      6.86 o 
 -10   8   1        0.06       -5.11      6.54 o 
  -9   8   1       58.62       45.78      6.99 o 
  -8   8   1       30.82       34.91      6.51 o 
  -7   8   1       22.25       29.19      6.02 o 
  -6   8   1       23.82       17.85      5.62 o 
  -5   8   1        9.41        2.15      5.97 o 
  -4   8   1        0.39        1.22      4.02 o 
  -3   8   1       24.04       24.15      4.15 o 
  -2   8   1      160.08      151.06      6.62 o 
  -1   8   1      128.84      115.27      4.77 o 
   0   8   1      337.83      340.42     11.17 o 
   1   8   1        0.02        3.78      5.51 o 
   2   8   1       82.61       90.85      4.96 o 
   3   8   1        1.41       -1.94      3.88 o 
   4   8   1      430.82      455.65      9.85 o 
   5   8   1       11.82       13.07      4.61 o 
   6   8   1      296.80      272.80     11.91 o 
   7   8   1       77.49       69.99     11.47 o 
   8   8   1       72.75      102.37      8.38 o 
   9   8   1       50.50       37.74      7.99 o 
  10   8   1      108.63       95.82      9.25 o 
  11   8   1        3.92        0.46     10.13 o 
  12   8   1      213.33      177.15     14.94 o 
  13   8   1       23.07       47.35     13.21 o 
  14   8   1       20.86        6.67     13.08 o 
 -13   9   1      104.62       78.05     14.87 o 
 -12   9   1        0.44       -3.21      8.26 o 
 -11   9   1        6.78       12.49      7.66 o 
 -10   9   1       10.72       11.79      7.75 o 
  -9   9   1       49.32       43.95      7.19 o 
  -8   9   1      571.55      502.80     13.74 o 
  -7   9   1       13.68        4.72      6.34 o 
  -6   9   1        3.23        2.23      6.96 o 
  -5   9   1      425.66      434.88     11.84 o 
  -4   9   1       85.78       86.70      6.39 o 
  -3   9   1        2.32        6.49      5.27 o 
  -2   9   1      267.27      242.94      9.23 o 
  -1   9   1      287.59      263.96      8.97 o 
   0   9   1      398.61      394.30     10.56 o 
   1   9   1      274.64      262.52      7.73 o 
   2   9   1      368.18      372.11      9.23 o 
   3   9   1       40.66       50.88      6.05 o 
   4   9   1       85.61       87.64      5.78 o 
   5   9   1      322.80      318.41      9.00 o 
   6   9   1       36.33       38.70      6.50 o 
   7   9   1       20.44       16.47      8.65 o 
   8   9   1       14.19       -0.97      8.34 o 
   9   9   1        8.47       -5.30     14.51 o 
  10   9   1      336.14      282.16     16.27 o 
  11   9   1       79.58       64.04     12.47 o 
  12   9   1        4.39       14.46     12.57 o 
  13   9   1        0.68       -5.91     12.37 o 
 -12  10   1       42.89       30.54     11.12 o 
 -11  10   1       86.52       95.14      9.47 o 
 -10  10   1       38.89       52.57      8.34 o 
  -9  10   1      202.23      227.56     10.72 o 
  -8  10   1       69.70       69.37      9.39 o 
  -7  10   1        9.38       16.15      6.97 o 
  -6  10   1       38.30       32.34      6.94 o 
  -5  10   1       69.87       66.12      8.61 o 
  -4  10   1     1981.21     1968.66     37.52 o 
  -3  10   1       10.98       16.37      5.92 o 
  -2  10   1     1019.99      956.79     27.89 o 
  -1  10   1       33.50       40.10      6.25 o 
   0  10   1       51.05       53.79      7.64 o 
   1  10   1     2140.21     2115.30     33.86 o 
   2  10   1      568.51      527.31     11.47 o 
   3  10   1      116.02      117.61      6.55 o 
   4  10   1       36.99       31.80      5.54 o 
   5  10   1       61.76       72.89      6.40 o 
   6  10   1      512.86      499.27     16.01 o 
   7  10   1      327.50      281.56     13.23 o 
   8  10   1      343.72      370.92     38.53 o 
   9  10   1      133.09      135.51     45.27 o 
  10  10   1        6.30       -4.84     16.53 o 
  11  10   1        4.93       -3.13     18.52 o 
  12  10   1        1.84       11.30     13.81 o 
 -11  11   1        0.77       -4.32     10.04 o 
 -10  11   1        8.99       17.71     10.02 o 
  -9  11   1      207.92      203.55     11.41 o 
  -8  11   1      789.95      813.06     18.95 o 
  -7  11   1      627.93      642.94     21.86 o 
  -6  11   1      196.71      225.77     12.21 o 
  -5  11   1       17.29       38.30      8.34 o 
  -4  11   1       24.58       35.54      8.29 o 
  -3  11   1     1005.39      897.79     21.88 o 
  -2  11   1      972.62      900.73     18.34 o 
  -1  11   1     1345.86     1284.43     27.85 o 
   0  11   1     1222.61     1185.54     22.03 o 
   1  11   1       11.46       15.38      6.78 o 
   2  11   1      149.20      157.45      8.62 o 
   3  11   1      273.10      277.18     10.28 o 
   4  11   1      603.36      564.95     12.96 o 
   5  11   1     1040.20      998.55     50.11 o 
   6  11   1      286.09      279.34     16.35 o 
   7  11   1      135.56      124.54     14.19 o 
   8  11   1       24.04       36.12     15.48 o 
   9  11   1      220.36      265.97     49.24 o 
  10  11   1      298.47      414.55    134.68 o 
  -9  12   1       50.59       76.98      9.94 o 
  -8  12   1       20.38       25.61      9.20 o 
  -7  12   1       21.25       17.58     10.24 o 
  -6  12   1       46.08       49.46     10.26 o 
  -5  12   1      365.12      316.94     14.24 o 
  -4  12   1      255.92      295.28     13.67 o 
  -3  12   1      323.27      325.15     16.84 o 
  -2  12   1       33.65       32.86      8.98 o 
  -1  12   1       25.37       38.26      8.92 o 
   0  12   1      593.27      553.60     15.08 o 
   1  12   1      403.60      399.37     12.75 o 
   2  12   1      423.30      417.85     13.17 o 
   3  12   1       86.47       93.68      9.92 o 
   4  12   1        1.80       -4.84     18.52 o 
   5  12   1       81.83      102.45     13.59 o 
   6  12   1      158.48      175.24     15.17 o 
   7  12   1      240.80      254.13     18.18 o 
   8  12   1      103.55      117.56     28.31 o 
   9  12   1       73.01       95.62     30.51 o 
  -7  13   1      270.92      300.46     15.05 o 
  -6  13   1      191.92      192.59     13.49 o 
  -5  13   1       62.33       86.17     11.28 o 
  -4  13   1       40.79       35.92     10.39 o 
  -3  13   1      319.12      321.43     14.76 o 
  -2  13   1      179.41      191.84     12.41 o 
  -1  13   1       94.50       97.27     10.62 o 
   0  13   1      202.93      218.65     16.47 o 
   1  13   1       38.23       29.39      9.47 o 
   2  13   1       88.05       84.20     12.92 o 
   3  13   1      211.01      203.09     15.35 o 
   4  13   1      475.05      482.60     30.71 o 
   5  13   1      210.39      199.20     24.22 o 
   6  13   1      134.29      157.90     23.10 o 
   7  13   1        0.92      -13.21     13.21 o 
  -3  14   1       94.10       95.12     12.13 o 
  -2  14   1      126.32      123.66     12.10 o 
  -1  14   1       62.51       81.39     11.14 o 
   0  14   1       77.10       75.18     14.50 o 
   1  14   1      133.25      133.89     15.64 o 
   2  14   1      161.23      161.65     27.55 o 
   3  14   1        8.19       -1.70     12.05 o 
 -17   0   2       17.20       22.05     20.45 o 
 -16   0   2       20.87       17.56     16.92 o 
 -15   0   2      378.33      343.62     25.58 o 
 -14   0   2      186.08      188.39     13.18 o 
 -13   0   2      662.80      592.86     20.54 o 
 -12   0   2        9.74       24.36      8.70 o 
 -11   0   2      414.73      422.16     15.90 o 
 -10   0   2     1596.33     1539.63     35.62 o 
  -9   0   2     1795.29     1695.33     40.86 o 
  -8   0   2     7089.07     6812.17    110.60 o 
  -7   0   2     3536.45     3198.37     65.43 o 
  -6   0   2     1168.86     1466.79     31.42 o 
  -5   0   2     4371.56     5273.39    105.61 o 
  -4   0   2     3537.49     4691.34     93.98 o 
  -3   0   2    84778.31    79981.73   1582.03 o 
  -2   0   2     3854.62     3412.47     81.76 o 
  -1   0   2       23.41       31.15      2.52 o 
   0   0   2       24.66      120.52     17.08 o 
   1   0   2     2825.24     3129.84     63.79 o 
   2   0   2    15046.02    15020.57    295.82 o 
   3   0   2    16752.20    16244.64    319.74 o 
   4   0   2      841.72      564.97     15.96 o 
   5   0   2     3267.10     3364.76     68.04 o 
   6   0   2     3406.54     3810.92     62.66 o 
   7   0   2     3158.44     2896.84     48.49 o 
   8   0   2     3000.11     2339.31     39.95 o 
   9   0   2     2837.90     2555.46     54.31 o 
  10   0   2     1833.53     1508.48     35.28 o 
  11   0   2        1.52       12.53     11.99 o 
  12   0   2      392.40      387.63     16.22 o 
  13   0   2      577.68      539.82     19.24 o 
  14   0   2      199.21      167.96     13.71 o 
  15   0   2      201.26      173.57     14.72 o 
  16   0   2      120.62      157.98     21.09 o 
 -17   1   2      139.85      146.39     16.67 o 
 -16   1   2      111.89      114.21     14.64 o 
 -15   1   2        4.71       12.68      9.51 o 
 -14   1   2        2.79        6.24      7.87 o 
 -13   1   2      196.50      210.22     10.81 o 
 -12   1   2     1156.48     1073.54     27.59 o 
 -11   1   2      632.22      606.11     13.28 o 
 -10   1   2      258.34      235.84      8.16 o 
  -9   1   2       77.76       62.31      4.45 o 
  -8   1   2      334.39      421.30      8.57 o 
  -7   1   2     5242.42     5402.66     68.45 o 
  -6   1   2     4226.87     4245.73     60.61 o 
  -5   1   2     2486.59     2264.31     33.02 o 
  -4   1   2     4616.58     4340.56     61.60 o 
  -3   1   2     1418.02     1784.06     26.13 o 
  -2   1   2     8996.29     9764.25    136.32 o 
  -1   1   2    12097.07    12933.35    209.02 o 
   0   1   2     5114.74     4967.31     81.19 o 
   1   1   2    21453.95    22287.09    437.90 o 
   2   1   2     1441.22     1406.46     23.72 o 
   3   1   2     1608.47     1715.30     28.88 o 
   4   1   2     4732.22     4816.29     78.76 o 
   5   1   2     1520.07     1265.21     22.81 o 
   6   1   2     7243.55     7054.50     99.20 o 
   7   1   2     2831.13     2641.64     34.50 o 
   8   1   2       99.67      138.05      4.84 o 
   9   1   2      260.88      267.04      7.85 o 
  10   1   2      766.22      735.27     15.96 o 
  11   1   2      795.64      673.19     14.09 o 
  12   1   2      325.08      270.12      9.82 o 
  13   1   2       85.35       92.49      7.68 o 
  14   1   2       18.08       12.24      8.51 o 
  15   1   2      113.94      140.86     19.84 o 
  16   1   2       87.09      119.70     11.92 o 
 -17   2   2        2.65      -10.46     13.10 o 
 -16   2   2      108.78      116.50     11.34 o 
 -15   2   2       19.83       28.89      9.60 o 
 -14   2   2      251.62      254.38     17.98 o 
 -13   2   2      226.84      253.61     11.46 o 
 -12   2   2       44.73       52.23      7.76 o 
 -11   2   2       30.18       41.52      7.12 o 
 -10   2   2      333.08      350.86     11.77 o 
  -9   2   2     1828.41     1887.53     35.19 o 
  -8   2   2     1703.02     1685.70     26.34 o 
  -7   2   2      733.50      666.53     11.34 o 
  -6   2   2        5.10       17.15      2.38 o 
  -5   2   2       10.73       22.89      2.47 o 
  -4   2   2     9419.75    10028.47    140.33 o 
  -3   2   2      750.90      709.53     14.27 o 
  -2   2   2     7895.98     8465.73    137.48 o 
  -1   2   2      574.79      612.88     12.39 o 
   0   2   2     1654.15     1807.18     41.22 o 
   1   2   2     3805.14     4232.45     84.90 o 
   2   2   2     9042.35    10088.96    245.16 o 
   3   2   2     3300.09     3527.97     58.05 o 
   4   2   2     1292.56     1364.11     20.49 o 
   5   2   2      169.19      162.94      4.92 o 
   6   2   2       67.35       91.38      6.04 o 
   7   2   2     2443.48     2530.18     33.16 o 
   8   2   2     2336.62     2536.63     33.46 o 
   9   2   2      285.73      288.74     11.90 o 
  10   2   2      104.24      111.07      6.18 o 
  11   2   2      102.90       77.63      6.64 o 
  12   2   2       52.96       71.96      6.79 o 
  13   2   2      570.43      579.58     17.00 o 
  14   2   2      143.69      179.96     10.90 o 
  15   2   2       56.97       55.66      9.72 o 
  16   2   2        0.21       -3.40      9.52 o 
 -16   3   2        2.79       -1.77     10.49 o 
 -15   3   2        4.26       -5.27      9.08 o 
 -14   3   2        7.28        4.72      9.35 o 
 -13   3   2       39.33       68.63      8.91 o 
 -12   3   2      217.64      249.91     12.49 o 
 -11   3   2      184.34      204.54     10.25 o 
 -10   3   2       35.26       45.68      5.21 o 
  -9   3   2      188.44      190.35      7.05 o 
  -8   3   2       85.69       96.49      5.16 o 
  -7   3   2      434.42      466.99      8.83 o 
  -6   3   2      308.39      339.24      6.74 o 
  -5   3   2      573.34      654.45     17.09 o 
  -4   3   2      227.54      254.05      7.17 o 
  -3   3   2      778.70      841.31     18.67 o 
  -2   3   2     3725.06     4060.63     67.08 o 
  -1   3   2       81.56       76.40      3.40 o 
   0   3   2      370.52      447.29     11.94 o 
   1   3   2       88.78       76.94      4.05 o 
   2   3   2      462.12      509.30     14.48 o 
   3   3   2     2476.39     2636.19     43.64 o 
   4   3   2      376.72      429.42      9.68 o 
   5   3   2     1460.75     1735.26     26.93 o 
   6   3   2      186.64      239.18      6.41 o 
   7   3   2        2.35       13.63      3.39 o 
   8   3   2       17.69       24.21      4.13 o 
   9   3   2      239.87      278.22     10.23 o 
  10   3   2      199.37      265.55      8.81 o 
  11   3   2      655.42      728.87     17.65 o 
  12   3   2      112.53      161.41      9.86 o 
  13   3   2      112.35       99.61      9.38 o 
  14   3   2        8.75        6.56      8.68 o 
  15   3   2        2.11        3.53     12.31 o 
  16   3   2      116.53      112.60     15.44 o 
 -16   4   2        9.43      -10.42     10.42 o 
 -15   4   2        4.97        5.20     10.13 o 
 -14   4   2        0.21        6.51      9.24 o 
 -13   4   2        2.71       -4.06      8.56 o 
 -12   4   2       39.15       35.14      8.56 o 
 -11   4   2       30.92       36.54      8.04 o 
 -10   4   2      273.30      230.67      8.48 o 
  -9   4   2      193.58      153.20      7.04 o 
  -8   4   2        8.59       27.24      4.68 o 
  -7   4   2      193.89      192.77      8.98 o 
  -6   4   2        0.11       -1.24      3.49 o 
  -5   4   2       72.60       93.80      5.18 o 
  -4   4   2       90.58       87.70      5.12 o 
  -3   4   2      146.41      172.78      6.28 o 
  -2   4   2        3.73        5.31      2.70 o 
  -1   4   2      185.88      174.88      5.62 o 
   0   4   2     2223.59     2487.80     36.06 o 
   1   4   2     1568.59     1803.59     28.04 o 
   2   4   2      159.58      176.46      5.82 o 
   3   4   2      429.04      410.73     20.36 o 
   4   4   2        9.77       44.89      9.10 o 
   5   4   2       22.41        9.25      3.07 o 
   6   4   2        0.66       11.40      3.49 o 
   7   4   2       54.99       99.16      4.92 o 
   8   4   2      118.01       80.73      5.01 o 
   9   4   2      119.00       91.16      6.88 o 
  10   4   2       56.58       45.60      6.79 o 
  11   4   2      151.59      131.79     14.24 o 
  12   4   2      368.35      399.29     14.18 o 
  13   4   2      265.54      226.20     11.36 o 
  14   4   2       11.00        2.84     11.55 o 
  15   4   2        0.24      -12.49     12.49 o 
 -16   5   2        3.70      -10.97     10.97 o 
 -15   5   2        5.59       -3.67     11.61 o 
 -14   5   2        7.08        1.53      9.67 o 
 -13   5   2       82.46       68.44      9.60 o 
 -12   5   2      262.50      224.06     11.65 o 
 -11   5   2        6.34        0.58      5.79 o 
 -10   5   2      105.25      105.88      6.98 o 
  -9   5   2       29.08       30.10      5.50 o 
  -8   5   2      102.74       90.05      8.52 o 
  -7   5   2      640.61      633.22     35.63 o 
  -6   5   2      228.73      238.79      7.61 o 
  -5   5   2      483.94      504.25     13.55 o 
  -4   5   2      192.66      172.58      6.07 o 
  -3   5   2      318.43      318.56      6.83 o 
  -2   5   2     3882.14     4338.68     61.79 o 
  -1   5   2     3926.95     4370.13     62.32 o 
   0   5   2       23.80       17.47      2.76 o 
   1   5   2      307.69      311.91      7.03 o 
   2   5   2     1896.93     2298.15     33.98 o 
   3   5   2       52.98       54.62      3.75 o 
   4   5   2     1057.04     1051.08     22.44 o 
   5   5   2      133.54      108.76      4.82 o 
   6   5   2      499.97      455.29      9.78 o 
   7   5   2     1033.41      963.71     22.77 o 
   8   5   2       26.78       41.17      7.59 o 
   9   5   2        2.00       13.01      6.83 o 
  10   5   2      110.37      101.83      7.75 o 
  11   5   2      105.79       99.04     13.14 o 
  12   5   2        4.40       -1.07     10.17 o 
  13   5   2        2.86        9.63     10.54 o 
  14   5   2       57.60       30.31     12.69 o 
  15   5   2        0.04       -4.89     13.31 o 
 -15   6   2       75.58       72.84     11.54 o 
 -14   6   2      149.23      160.84     12.47 o 
 -13   6   2       76.40       89.51     10.41 o 
 -12   6   2        4.80       13.33      8.77 o 
 -11   6   2      109.91       91.65      7.60 o 
 -10   6   2       41.78       35.51      6.13 o 
  -9   6   2      957.38      922.68     26.73 o 
  -8   6   2     2472.79     2437.65     50.11 o 
  -7   6   2      251.45      250.63      8.76 o 
  -6   6   2      119.55      107.38      5.68 o 
  -5   6   2      293.81      262.77      9.05 o 
  -4   6   2      410.74      368.21     12.69 o 
  -3   6   2     2139.42     2141.16     35.00 o 
  -2   6   2     6078.81     6606.49    108.13 o 
  -1   6   2     1743.39     1881.11     32.45 o 
   0   6   2      528.50      595.02     11.14 o 
   1   6   2       33.07       97.66     10.45 o 
   2   6   2     3076.62     3243.54     47.40 o 
   3   6   2     2932.39     3057.45     44.95 o 
   4   6   2     2120.63     2132.25     36.06 o 
   5   6   2      431.20      482.27     14.38 o 
   6   6   2       61.21       83.31      5.32 o 
   7   6   2      572.90      495.32     13.02 o 
   8   6   2     1149.05     1086.63     22.43 o 
   9   6   2      267.68      277.11     11.14 o 
  10   6   2      389.66      356.12     16.22 o 
  11   6   2      507.95      470.07     18.78 o 
  12   6   2      123.70      124.53     13.35 o 
  13   6   2       31.98       58.66     27.31 o 
  14   6   2      176.11      148.99     22.89 o 
  15   6   2       73.60       70.27     15.27 o 
 -15   7   2        1.01       -4.31     11.05 o 
 -14   7   2        6.39        4.29     10.74 o 
 -13   7   2      134.39      116.08     11.65 o 
 -12   7   2      375.34      364.64     17.91 o 
 -11   7   2      532.06      527.23     14.14 o 
 -10   7   2      307.25      292.07     10.60 o 
  -9   7   2       12.66       23.58      6.26 o 
  -8   7   2      609.63      560.88     13.04 o 
  -7   7   2      741.64      658.65     13.96 o 
  -6   7   2     1801.21     1707.55     37.24 o 
  -5   7   2     1770.90     1736.60     60.42 o 
  -4   7   2      263.31      255.25      9.31 o 
  -3   7   2       14.09       12.92      6.20 o 
  -2   7   2     1047.14      974.59     16.50 o 
  -1   7   2      615.07      530.41     15.87 o 
   0   7   2     3348.57     3227.64     47.46 o 
   1   7   2     2041.06     2120.18     32.29 o 
   2   7   2      453.48      460.24     10.15 o 
   3   7   2     1519.78     1523.41     26.07 o 
   4   7   2     1696.09     1693.00     26.95 o 
   5   7   2     1243.71     1144.28     23.54 o 
   6   7   2     1024.30     1034.99     37.63 o 
   7   7   2      725.19      723.64     20.98 o 
   8   7   2       82.60       81.11      9.65 o 
   9   7   2      727.02      669.63     24.74 o 
  10   7   2      108.39      125.60     12.01 o 
  11   7   2      460.23      471.10     40.58 o 
  12   7   2      791.91      744.36     24.95 o 
  13   7   2       46.86       61.39     13.47 o 
  14   7   2       25.45       43.77     13.89 o 
 -14   8   2      157.02      187.92     13.69 o 
 -13   8   2      151.07      183.15     13.40 o 
 -12   8   2       16.89       24.95      8.19 o 
 -11   8   2      157.54      142.70      9.34 o 
 -10   8   2      244.20      263.35     17.41 o 
  -9   8   2      176.50      188.30      8.95 o 
  -8   8   2      344.42      348.41     11.68 o 
  -7   8   2      221.47      238.69      9.35 o 
  -6   8   2        9.43       18.70      6.65 o 
  -5   8   2      105.51       86.87      7.28 o 
  -4   8   2     4181.77     3963.79     70.72 o 
  -3   8   2     2420.43     2249.62     54.62 o 
  -2   8   2     1696.61     1632.94     30.83 o 
  -1   8   2      147.15      188.73      7.16 o 
   0   8   2      149.99      153.30      8.24 o 
   1   8   2      587.76      485.84     12.42 o 
   2   8   2     2536.37     2318.95     35.64 o 
   3   8   2     2068.47     2056.08     32.18 o 
   4   8   2      695.04      692.66     14.27 o 
   5   8   2       73.41       75.76      6.04 o 
   6   8   2        3.29        2.87      6.74 o 
   7   8   2      991.66     1065.43    162.71 o 
   8   8   2     1159.63     1138.81     43.46 o 
   9   8   2      423.89      402.03     17.56 o 
  10   8   2       14.29       10.83     10.24 o 
  11   8   2       94.63       92.48     12.31 o 
  12   8   2       89.82       93.02     13.30 o 
  13   8   2      126.55      157.34     15.79 o 
 -13   9   2       41.65       38.53     11.15 o 
 -12   9   2      123.54      144.24     11.55 o 
 -11   9   2      295.44      319.13     12.35 o 
 -10   9   2      439.64      462.29     14.01 o 
  -9   9   2      290.13      312.36     11.77 o 
  -8   9   2       12.86       10.61      7.44 o 
  -7   9   2     1579.64     1490.64     45.05 o 
  -6   9   2     1055.19      995.66     27.59 o 
  -5   9   2       20.03       33.64      8.86 o 
  -4   9   2      903.57      806.65     21.81 o 
  -3   9   2     1171.88     1184.48     35.77 o 
  -2   9   2      256.19      208.91      9.74 o 
  -1   9   2     1012.65      834.54     22.21 o 
   0   9   2     1002.11      922.38     24.46 o 
   1   9   2      972.40      856.01     20.12 o 
   2   9   2       34.54       33.29      6.37 o 
   3   9   2       38.66       45.24      5.69 o 
   4   9   2      327.23      331.21     10.19 o 
   5   9   2     1315.46     1330.42     27.18 o 
   6   9   2      852.82      830.74     25.98 o 
   7   9   2       58.26       71.65     12.88 o 
   8   9   2       41.18       26.64     13.92 o 
   9   9   2        2.92       -3.49     15.08 o 
  10   9   2      369.09      340.90     27.11 o 
  11   9   2      360.24      386.45     28.87 o 
  12   9   2      247.62      262.14     26.86 o 
 -12  10   2       30.14       59.62     11.48 o 
 -11  10   2        1.16       -9.78      9.78 o 
 -10  10   2       95.16       90.37     10.46 o 
  -9  10   2      148.38      171.77     11.36 o 
  -8  10   2       25.77       32.12      8.61 o 
  -7  10   2       95.63      124.50     15.44 o 
  -6  10   2        0.10       -1.58      7.80 o 
  -5  10   2      284.75      241.52     11.13 o 
  -4  10   2       43.33       45.35      7.77 o 
  -3  10   2     1011.78      924.32     24.74 o 
  -2  10   2       88.83       91.97     10.45 o 
  -1  10   2        8.40       10.35     12.63 o 
   0  10   2        5.82        7.94      6.55 o 
   1  10   2      589.81      541.82     15.20 o 
   2  10   2      618.33      554.29     13.19 o 
   3  10   2      462.14      428.04     14.21 o 
   4  10   2       40.59       26.25      8.04 o 
   5  10   2       58.52       72.09      8.49 o 
   6  10   2      457.37      452.31     19.80 o 
   7  10   2      239.01      271.70     17.02 o 
   8  10   2      114.44      171.45     16.85 o 
   9  10   2      110.90      161.03     96.55 o 
  10  10   2        2.68      -10.39     29.71 o 
  11  10   2      115.76      113.87     23.02 o 
 -10  11   2       10.16       15.18      9.99 o 
  -9  11   2        3.39        4.42     12.02 o 
  -8  11   2        0.95       -6.48      9.24 o 
  -7  11   2       79.65       75.51     11.64 o 
  -6  11   2        8.34       14.54      8.45 o 
  -5  11   2      525.72      486.48     19.01 o 
  -4  11   2       46.90       44.95      8.47 o 
  -3  11   2      318.08      295.30     19.38 o 
  -2  11   2        3.47       -4.06      7.31 o 
  -1  11   2      187.41      167.12     11.02 o 
   0  11   2       74.47       77.55      8.35 o 
   1  11   2        5.49       19.30      9.83 o 
   2  11   2       29.01       34.41     10.43 o 
   3  11   2        4.30        4.37      9.82 o 
   4  11   2       48.87       45.52      9.60 o 
   5  11   2       19.40       37.38     11.64 o 
   6  11   2      101.53      121.42     14.03 o 
   7  11   2       17.35       17.20     25.02 o 
   8  11   2       65.64       83.06     16.44 o 
   9  11   2      129.36      190.40     93.14 o 
  10  11   2       45.06       74.53     78.79 o 
  -9  12   2       23.97       19.26     10.36 o 
  -8  12   2       94.57       76.56     10.94 o 
  -7  12   2        9.58       -0.26      8.95 o 
  -6  12   2        1.47       -7.82      8.89 o 
  -5  12   2       25.39       13.07      8.52 o 
  -4  12   2       93.63       80.13      9.77 o 
  -3  12   2      151.90      136.40     10.96 o 
  -2  12   2       65.74       52.16      9.44 o 
  -1  12   2       31.19       13.02     11.28 o 
   0  12   2        9.52        4.58     10.87 o 
   1  12   2       21.92       32.05     12.02 o 
   2  12   2        4.84       -8.77     10.79 o 
   3  12   2       87.63       88.19     12.73 o 
   4  12   2        0.74       17.57     11.66 o 
   5  12   2       57.25       49.24     17.96 o 
   6  12   2       81.40       57.50     13.91 o 
   7  12   2       14.50        8.97     14.52 o 
   8  12   2        5.87        8.94     14.81 o 
  -6  13   2       82.27      100.27     11.77 o 
  -5  13   2       22.60       27.42     14.48 o 
  -4  13   2      112.96      116.88     15.00 o 
  -3  13   2       51.81       36.34     13.27 o 
  -2  13   2       22.90       24.86     19.89 o 
  -1  13   2       22.37       35.90     12.91 o 
   0  13   2       67.56       69.85     12.67 o 
   1  13   2       76.77       95.03     13.94 o 
   2  13   2        3.11       19.40     11.78 o 
   3  13   2       65.03       74.94     13.55 o 
   4  13   2        0.14        7.78     17.80 o 
   5  13   2        6.68        6.74     20.29 o 
   6  13   2       91.02       93.83     23.10 o 
  -2  14   2       32.68       39.31     22.61 o 
  -1  14   2        2.16       -3.04     13.26 o 
   0  14   2        0.15      -12.62     12.62 o 
   1  14   2       40.81       44.93     14.07 o 
 -17   1   3        8.27        9.35     13.44 o 
 -16   1   3        0.48       -1.46     12.18 o 
 -15   1   3      102.13       94.01     13.88 o 
 -14   1   3        0.32       -6.38     10.40 o 
 -13   1   3        4.76        1.05      9.55 o 
 -12   1   3      103.41      120.18     11.83 o 
 -11   1   3      160.94      205.32     12.84 o 
 -10   1   3       56.47       46.26     14.51 o 
  -9   1   3       18.65       18.84      4.92 o 
  -8   1   3      388.65      489.76     10.23 o 
  -7   1   3     4117.54     4256.43     61.36 o 
  -6   1   3     6160.81     7024.52     99.40 o 
  -5   1   3     1316.68     1432.53     22.13 o 
  -4   1   3      131.37      132.97      4.63 o 
  -3   1   3       46.25       78.78      6.07 o 
  -2   1   3       37.05       26.19      2.37 o 
  -1   1   3      634.54      740.93     17.01 o 
   0   1   3      341.04      417.24     19.05 o 
   1   1   3     1070.25     1181.71     17.98 o 
   2   1   3       87.51      114.26      4.31 o 
   3   1   3       14.12       34.80      3.77 o 
   4   1   3      640.56      770.83     14.46 o 
   5   1   3      808.81      978.99     18.05 o 
   6   1   3     1438.86     1622.61     28.44 o 
   7   1   3      770.52      769.39     13.50 o 
   8   1   3       18.27       10.34      3.43 o 
   9   1   3      248.51      320.95     14.82 o 
  10   1   3      385.70      443.55     10.86 o 
  11   1   3       73.99      117.12     11.81 o 
  12   1   3       44.53       52.79      6.63 o 
  13   1   3       98.54      101.10      8.07 o 
  14   1   3        8.72       -8.54      8.54 o 
  15   1   3        2.00        3.40     12.49 o 
  16   1   3        1.06       -2.19     18.36 o 
 -16   2   3        3.04        8.06     13.66 o 
 -15   2   3       70.08       80.12     13.15 o 
 -14   2   3       46.71       53.94     15.04 o 
 -13   2   3      266.94      279.89     29.35 o 
 -12   2   3      277.08      248.04     13.69 o 
 -11   2   3     1204.54     1029.14     28.12 o 
 -10   2   3        1.98        3.00      5.28 o 
  -9   2   3      120.07      134.30     11.70 o 
  -8   2   3     1454.63     1471.63     25.26 o 
  -7   2   3     1584.37     1483.03     23.17 o 
  -6   2   3      301.58      223.66      6.57 o 
  -5   2   3      137.13      102.67      7.62 o 
  -4   2   3      622.02      589.17     10.57 o 
  -3   2   3      124.80      132.29      4.54 o 
  -2   2   3     3901.42     4231.45     69.91 o 
  -1   2   3     3489.16     3723.89     61.56 o 
   0   2   3      984.93     1064.73     18.85 o 
   1   2   3      216.96      224.62     15.20 o 
   2   2   3      193.84      243.60     11.03 o 
   3   2   3     5331.47     6049.05    181.36 o 
   4   2   3     6783.78     7533.24    155.94 o 
   5   2   3     1586.01     1488.52     30.35 o 
   6   2   3       37.26       48.14      4.65 o 
   7   2   3      115.86       92.50      5.38 o 
   8   2   3      280.11      335.37     10.14 o 
   9   2   3      137.04      148.00      6.45 o 
  10   2   3     1713.38     1585.01     41.57 o 
  11   2   3      379.31      309.25      9.97 o 
  12   2   3       42.29        8.12      6.06 o 
  13   2   3        5.07       12.54      9.65 o 
  14   2   3      333.06      334.77     23.06 o 
  15   2   3       36.76       46.34     13.62 o 
 -16   3   3      140.92      130.25     16.06 o 
 -15   3   3       56.91       86.10     14.81 o 
 -14   3   3      109.12      119.20     26.74 o 
 -13   3   3        0.85        3.12     13.03 o 
 -12   3   3      423.71      410.34     17.75 o 
 -11   3   3      446.53      412.01     33.84 o 
 -10   3   3     1128.09     1012.33     21.38 o 
  -9   3   3      367.93      313.89     11.88 o 
  -8   3   3       68.60       64.96      5.78 o 
  -7   3   3      331.00      332.78      8.13 o 
  -6   3   3     1335.91     1257.80     20.21 o 
  -5   3   3     3533.56     3599.91     86.35 o 
  -4   3   3     3093.88     3102.79     52.53 o 
  -3   3   3     3213.10     3453.10     57.92 o 
  -2   3   3      117.50      126.41      4.94 o 
  -1   3   3     1810.43     1801.11     31.03 o 
   0   3   3     2852.48     2820.07     47.28 o 
   1   3   3     3530.52     3682.95    189.05 o 
   2   3   3     2017.67     2049.28    110.59 o 
   3   3   3      669.95      754.63     14.43 o 
   4   3   3      487.84      499.38     18.50 o 
   5   3   3     3334.94     3293.97     47.65 o 
   6   3   3      596.90      505.39     10.08 o 
   7   3   3     1411.17     1371.87     26.83 o 
   8   3   3      791.96      737.24     16.16 o 
   9   3   3      350.20      305.85      8.84 o 
  10   3   3     2366.46     2450.58     37.61 o 
  11   3   3      406.45      429.46     13.23 o 
  12   3   3      300.49      321.83     15.62 o 
  13   3   3      362.60      315.07     17.27 o 
  14   3   3      148.35      152.71     14.74 o 
  15   3   3       14.85       25.92     13.12 o 
 -16   4   3        4.89       14.21     13.21 o 
 -15   4   3       22.29       12.19     19.49 o 
 -14   4   3      227.90      211.61     15.91 o 
 -13   4   3      243.65      255.96     15.42 o 
 -12   4   3      502.15      477.17     19.57 o 
 -11   4   3       17.23       29.53      9.84 o 
 -10   4   3        8.69       36.82      6.60 o 
  -9   4   3      188.51      181.17      8.30 o 
  -8   4   3      566.83      476.81     31.83 o 
  -7   4   3     2692.43     2540.91     37.99 o 
  -6   4   3     2360.14     2286.33     40.31 o 
  -5   4   3       38.82       48.26      4.58 o 
  -4   4   3     2147.25     2226.36     38.85 o 
  -3   4   3     1076.05      958.46     18.42 o 
  -2   4   3     1898.32     1579.34     46.64 o 
  -1   4   3     6122.15     6351.92    104.29 o 
   0   4   3      432.06      460.29     17.96 o 
   1   4   3      740.52      716.39     13.94 o 
   2   4   3      524.25      392.82     13.15 o 
   3   4   3     1302.48     1135.42     17.97 o 
   4   4   3     4972.00     5158.06    126.85 o 
   5   4   3     1339.53     1374.35     24.75 o 
   6   4   3      246.94      267.88      7.43 o 
   7   4   3      119.79      101.62      5.33 o 
   8   4   3     1220.81     1202.43     23.56 o 
   9   4   3     2162.14     2058.46     61.67 o 
  10   4   3      166.46      155.05     12.71 o 
  11   4   3      187.94      173.48     11.98 o 
  12   4   3       55.26       34.33     10.42 o 
  13   4   3      142.42      163.92     14.34 o 
  14   4   3      138.62      151.45     14.96 o 
  15   4   3      174.69      184.19     16.04 o 
 -15   5   3       96.04      132.35     15.05 o 
 -14   5   3       26.22       29.93     12.19 o 
 -13   5   3       15.85       38.25     20.09 o 
 -12   5   3        2.72        3.32     10.06 o 
 -11   5   3      998.82      962.86     21.54 o 
 -10   5   3      848.29      803.49     18.86 o 
  -9   5   3     1002.06      933.46     21.49 o 
  -8   5   3      306.68      296.64     10.81 o 
  -7   5   3      306.22      299.71     10.10 o 
  -6   5   3      374.36      324.43     10.21 o 
  -5   5   3     2525.67     2367.09     41.66 o 
  -4   5   3     1996.58     2000.10     35.62 o 
  -3   5   3      275.17      219.58      7.58 o 
  -2   5   3     1055.15     1155.70     21.74 o 
  -1   5   3      252.77      226.85      7.53 o 
   0   5   3     7351.11     7839.10    136.81 o 
   1   5   3     2332.10     2025.90     30.35 o 
   2   5   3     3235.89     3387.56     65.41 o 
   3   5   3     1100.09     1021.86     18.44 o 
   4   5   3       58.94       79.45      4.34 o 
   5   5   3     2316.98     2364.31    104.81 o 
   6   5   3     2108.47     1981.04     43.06 o 
   7   5   3      658.01      633.91     25.52 o 
   8   5   3     1977.56     1925.76     56.13 o 
   9   5   3       98.46       93.24     10.37 o 
  10   5   3      226.86      257.08     14.39 o 
  11   5   3      454.24      419.25     37.61 o 
  12   5   3      507.33      524.96     20.16 o 
  13   5   3      325.43      322.75     18.26 o 
  14   5   3        4.87        9.71     12.18 o 
  15   5   3        5.51       -1.87     23.82 o 
 -15   6   3        0.30       -1.49     18.32 o 
 -14   6   3       53.42       49.75     13.45 o 
 -13   6   3      184.05      173.68     14.97 o 
 -12   6   3       68.41       93.94     14.64 o 
 -11   6   3       24.54       31.69      7.68 o 
 -10   6   3       17.92       28.36      7.20 o 
  -9   6   3      599.55      598.07     17.96 o 
  -8   6   3      750.68      718.35     20.89 o 
  -7   6   3      294.01      254.29     10.04 o 
  -6   6   3      396.81      372.95     11.38 o 
  -5   6   3       93.65       95.12      6.26 o 
  -4   6   3      211.47      210.57      8.58 o 
  -3   6   3     2937.39     3050.67     44.76 o 
  -2   6   3     2404.06     2376.96     41.13 o 
  -1   6   3     1239.67     1048.49     17.46 o 
   0   6   3      222.52      178.04      6.10 o 
   1   6   3        4.35       10.79      3.45 o 
   2   6   3     1098.96     1174.79     25.59 o 
   3   6   3      607.01      572.81     13.90 o 
   4   6   3     1194.88     1157.59     22.93 o 
   5   6   3      190.58      147.34      8.69 o 
   6   6   3       27.67       49.28      8.38 o 
   7   6   3      126.40      124.78     14.84 o 
   8   6   3       58.62       65.80      9.36 o 
   9   6   3     1853.74     1783.80     42.02 o 
  10   6   3      268.78      267.50     14.45 o 
  11   6   3       82.74       63.46     11.73 o 
  12   6   3       16.67       13.51     11.83 o 
  13   6   3       43.57       40.05     12.98 o 
  14   6   3       97.14       84.42     13.75 o 
 -14   7   3       32.07       41.48     14.40 o 
 -13   7   3        7.56        2.88     12.09 o 
 -12   7   3        6.90       11.89     10.75 o 
 -11   7   3       33.77       25.27      8.37 o 
 -10   7   3       78.91       80.11      8.74 o 
  -9   7   3      174.50      182.79     12.09 o 
  -8   7   3      225.18      212.86     14.47 o 
  -7   7   3       46.27       43.30      7.02 o 
  -6   7   3       20.83       20.75      5.76 o 
  -5   7   3      156.06      148.43      7.87 o 
  -4   7   3      105.16       67.27      5.92 o 
  -3   7   3       18.29        9.12      6.61 o 
  -2   7   3       55.19       84.04      8.46 o 
  -1   7   3       29.25       39.38      4.32 o 
   0   7   3      248.26      221.80     10.01 o 
   1   7   3      519.10      492.94     10.63 o 
   2   7   3       24.02       10.18      4.22 o 
   3   7   3       66.58       50.56      6.39 o 
   4   7   3       20.95       33.31     12.28 o 
   5   7   3      350.08      336.83     12.65 o 
   6   7   3      375.38      401.36     44.02 o 
   7   7   3      229.64      280.86     93.14 o 
   8   7   3       36.36       37.95     48.24 o 
   9   7   3      173.89      137.93     18.12 o 
  10   7   3       75.40       65.60     11.19 o 
  11   7   3       17.45       15.77     10.83 o 
  12   7   3        1.16       -0.75     11.34 o 
  13   7   3        1.22       -6.91     12.33 o 
 -14   8   3        0.13      -12.68     12.68 o 
 -13   8   3        0.21       -1.38     17.64 o 
 -12   8   3        2.18       -3.43      9.00 o 
 -11   8   3       77.42       85.13     11.69 o 
 -10   8   3       20.54       34.23      8.24 o 
  -9   8   3      115.31      124.43      9.27 o 
  -8   8   3        3.86        3.50      9.69 o 
  -7   8   3        0.72        4.40      6.84 o 
  -6   8   3       47.96       33.29      7.05 o 
  -5   8   3        0.04        0.28      5.90 o 
  -4   8   3      151.42      127.96     10.47 o 
  -3   8   3       28.36       24.90     12.75 o 
  -2   8   3       12.71        9.30      5.77 o 
  -1   8   3        1.64       -2.02      5.16 o 
   0   8   3      277.17      234.75      7.98 o 
   1   8   3       84.21       85.28      7.00 o 
   2   8   3      164.35      146.03      8.44 o 
   3   8   3       68.88       61.81      7.17 o 
   4   8   3       15.77       22.67      6.78 o 
   5   8   3       38.78       27.43      7.12 o 
   6   8   3        4.71        1.48      7.38 o 
   7   8   3      112.81      155.06     61.35 o 
   8   8   3       85.55      109.23     55.65 o 
   9   8   3      126.38      167.76    184.96 o 
  10   8   3       23.75        9.78     15.80 o 
  11   8   3        0.55        4.41     17.88 o 
  12   8   3       44.88       41.58     12.83 o 
  13   8   3        8.05        0.49     12.50 o 
 -13   9   3        1.14       15.04     13.70 o 
 -12   9   3        2.09        0.39     10.14 o 
 -11   9   3       89.25      102.91     11.31 o 
 -10   9   3       46.52       66.24     10.55 o 
  -9   9   3        2.77       -2.74      7.91 o 
  -8   9   3      371.47      357.23     14.21 o 
  -7   9   3      149.58      152.47      9.55 o 
  -6   9   3       12.46       13.94      6.68 o 
  -5   9   3      243.29      243.85     11.35 o 
  -4   9   3        2.35       -0.53      6.44 o 
  -3   9   3       15.65       28.44      8.95 o 
  -2   9   3       82.01       84.35      7.46 o 
  -1   9   3      103.36       88.47      7.44 o 
   0   9   3      119.62      123.60     10.52 o 
   1   9   3       17.71       32.70      7.08 o 
   2   9   3      549.07      547.11     15.67 o 
   3   9   3      236.00      240.73     16.12 o 
   4   9   3        0.66        3.45      7.01 o 
   5   9   3      223.84      214.65     12.83 o 
   6   9   3        9.23       -0.80     10.27 o 
   7   9   3      264.64      296.85     45.87 o 
   8   9   3      165.04      185.76     51.96 o 
   9   9   3       17.05       56.02     66.40 o 
  10   9   3       56.09       36.89     18.36 o 
  11   9   3        1.26       -2.17     19.73 o 
  12   9   3       37.33      -11.71     18.85 o 
 -11  10   3       13.84       31.20     10.11 o 
 -10  10   3      210.91      192.97     12.81 o 
  -9  10   3      379.73      328.67     14.55 o 
  -8  10   3        4.75        8.92      8.16 o 
  -7  10   3      332.93      353.38     38.29 o 
  -6  10   3      485.59      461.14     17.16 o 
  -5  10   3       46.91       21.62      7.55 o 
  -4  10   3       36.91       28.49      7.80 o 
  -3  10   3       47.86       55.31      7.75 o 
  -2  10   3     1627.20     1548.60     38.65 o 
  -1  10   3      694.58      667.41     31.23 o 
   0  10   3       76.29      109.54     11.78 o 
   1  10   3       65.65       76.84     11.48 o 
   2  10   3       31.59       32.75     10.46 o 
   3  10   3      397.82      401.22     15.25 o 
   4  10   3      170.13      199.32     11.36 o 
   5  10   3      121.64      147.64     10.45 o 
   6  10   3      271.14      264.05     16.94 o 
   7  10   3        1.47        9.75     12.70 o 
   8  10   3      101.91      144.71     55.45 o 
   9  10   3      198.15      280.76    129.23 o 
  10  10   3      111.02      109.70     21.57 o 
 -10  11   3       74.92       91.47     10.89 o 
  -9  11   3      120.92      147.40     17.48 o 
  -8  11   3       26.39       46.31      9.78 o 
  -7  11   3       28.59       38.21     11.99 o 
  -6  11   3      524.09      474.97     16.33 o 
  -5  11   3       46.73       51.72      9.64 o 
  -4  11   3       51.59       84.14     26.30 o 
  -3  11   3      277.28      291.63     17.64 o 
  -2  11   3        6.56       12.85     10.40 o 
  -1  11   3      102.25       96.65     16.16 o 
   0  11   3      383.56      356.40     17.28 o 
   1  11   3      241.01      278.54     25.34 o 
   2  11   3      387.98      397.44     34.88 o 
   3  11   3      199.01      186.77     14.88 o 
   4  11   3       60.37       38.54      9.63 o 
   5  11   3       32.74       30.56     12.08 o 
   6  11   3      266.60      283.66     18.51 o 
   7  11   3      296.32      351.14     42.74 o 
   8  11   3      145.30      227.19     64.31 o 
   9  11   3       59.15       93.50     19.98 o 
  -8  12   3      257.37      268.32     19.28 o 
  -7  12   3      274.10      297.75     18.55 o 
  -6  12   3       83.62       99.80     14.51 o 
  -5  12   3        1.02      -12.16     12.16 o 
  -4  12   3       72.09       50.59     12.75 o 
  -3  12   3      588.67      551.00     22.71 o 
  -2  12   3      457.12      447.49     35.57 o 
  -1  12   3      221.08      237.84     28.31 o 
   0  12   3      117.34      126.15     13.46 o 
   1  12   3        8.37        5.96     19.93 o 
   2  12   3       67.95       87.98     13.95 o 
   3  12   3      539.29      522.99     22.20 o 
   4  12   3      592.41      560.91     23.03 o 
   5  12   3      154.04      152.77     22.77 o 
   6  12   3        7.02       -2.15     13.19 o 
   7  12   3        1.20      -11.24     14.17 o 
  -6  13   3       43.69       60.88     14.71 o 
  -5  13   3      174.88      186.71     16.88 o 
  -4  13   3      203.57      223.68     17.18 o 
  -3  13   3      245.58      237.16     20.49 o 
  -2  13   3       26.28       16.81     17.72 o 
  -1  13   3      102.63      100.21     14.23 o 
   0  13   3      168.91      189.13     20.37 o 
   1  13   3      237.43      241.93     17.91 o 
   2  13   3       66.67       77.88     13.80 o 
   3  13   3       55.78       88.15     14.59 o 
   4  13   3        1.22      -16.44     19.25 o 
   5  13   3       31.07       50.44     21.49 o 
 -16   0   4      123.06      128.87     23.42 o 
 -15   0   4        0.60       16.28     17.24 o 
 -14   0   4       61.60       78.03     17.72 o 
 -13   0   4      118.10      113.15     17.56 o 
 -12   0   4        7.70       21.57     13.63 o 
 -11   0   4      123.46      168.24     17.16 o 
 -10   0   4     2241.07     2177.14     70.57 o 
  -9   0   4       23.46       34.49      6.71 o 
  -8   0   4     2158.75     2312.32     49.88 o 
  -7   0   4       38.84       68.61      6.74 o 
  -6   0   4     5772.79     5557.70    112.54 o 
  -5   0   4      781.20      643.38     16.87 o 
  -4   0   4      175.72      239.39      9.61 o 
  -3   0   4       35.81       51.26      6.86 o 
  -2   0   4     1778.37     1745.02     37.28 o 
  -1   0   4     3325.23     3035.91     62.35 o 
   0   0   4     7003.00     7220.57    144.05 o 
   1   0   4       54.29       68.52      8.86 o 
   2   0   4     9388.80    11832.66    234.36 o 
   3   0   4      185.95      150.90      6.98 o 
   4   0   4     2996.03     3064.71     90.14 o 
   5   0   4     3614.70     3546.75     72.69 o 
   6   0   4      910.12      920.95     21.97 o 
   7   0   4      246.95      294.33     11.19 o 
   8   0   4       23.97       40.43      6.35 o 
   9   0   4       12.99       19.95      5.39 o 
  10   0   4      208.26      224.68     11.71 o 
  11   0   4      133.02      150.28     17.08 o 
  12   0   4      120.34      164.39     19.01 o 
  13   0   4      218.67      238.65     23.10 o 
  14   0   4      100.61      112.11     19.73 o 
  15   0   4       71.15       64.55     20.93 o 
 -16   1   4       31.30       56.04     14.60 o 
 -15   1   4      136.43      148.80     15.62 o 
 -14   1   4      276.85      289.30     16.90 o 
 -13   1   4       76.95       94.39     12.16 o 
 -12   1   4        0.09       -8.07      9.04 o 
 -11   1   4      368.58      385.08     16.64 o 
 -10   1   4     1837.75     1686.52     40.43 o 
  -9   1   4     1310.22     1208.60     42.97 o 
  -8   1   4      283.40      268.35      8.45 o 
  -7   1   4     1377.85     1326.17     23.19 o 
  -6   1   4        5.46       51.99     14.56 o 
  -5   1   4     1726.07     1727.19     26.63 o 
  -4   1   4     6104.76     6406.93     91.00 o 
  -3   1   4     2380.16     2351.64     46.66 o 
  -2   1   4     3609.40     3576.00     68.78 o 
  -1   1   4     1015.37     1076.40     17.10 o 
   0   1   4     1255.30     1223.52     19.02 o 
   1   1   4     6351.57     6578.01     95.28 o 
   2   1   4     3334.08     3212.03     86.60 o 
   3   1   4     1836.60     1663.28     25.26 o 
   4   1   4     1255.62     1310.57     89.58 o 
   5   1   4      208.88      187.60      5.91 o 
   6   1   4      195.80      179.65      6.11 o 
   7   1   4     2009.52     1969.50     30.04 o 
   8   1   4     2208.11     2148.26     30.53 o 
   9   1   4     1255.09     1217.69     20.69 o 
  10   1   4       95.11       89.56      7.68 o 
  11   1   4      102.32      111.22      8.71 o 
  12   1   4      264.47      249.92     11.54 o 
  13   1   4      116.56      162.66     13.68 o 
  14   1   4      235.03      280.98     16.66 o 
  15   1   4       66.52       87.81     22.13 o 
 -16   2   4       28.19       33.19     17.44 o 
 -15   2   4        3.42       -5.86     13.43 o 
 -14   2   4        7.17        6.79     10.88 o 
 -13   2   4       59.45       63.91     11.45 o 
 -12   2   4      351.75      326.38     16.61 o 
 -11   2   4      539.26      463.99     23.50 o 
 -10   2   4        3.56        8.01      6.05 o 
  -9   2   4       28.62       45.30      8.47 o 
  -8   2   4        6.05       30.38      6.02 o 
  -7   2   4     1571.72     1550.99     28.13 o 
  -6   2   4     1134.20      963.09     16.56 o 
  -5   2   4     1608.73     1422.24     24.90 o 
  -4   2   4       11.22       35.64      3.53 o 
  -3   2   4        8.17       34.36      3.30 o 
  -2   2   4      541.47      500.90      9.55 o 
  -1   2   4     4637.12     4317.30     61.83 o 
   0   2   4     2843.08     2616.93     44.17 o 
   1   2   4     1050.04      958.99     35.00 o 
   2   2   4      400.50      561.24     43.02 o 
   3   2   4        4.28       41.26      8.50 o 
   4   2   4     1170.66      992.00     41.10 o 
   5   2   4     1744.58     1546.61     56.94 o 
   6   2   4     1127.79     1057.87     25.03 o 
   7   2   4       22.71       15.17      5.07 o 
   8   2   4        2.03       10.66      5.38 o 
   9   2   4       72.63       67.07      8.52 o 
  10   2   4      548.16      480.75     16.09 o 
  11   2   4      361.90      333.14     12.44 o 
  12   2   4      107.44       83.20      9.06 o 
  13   2   4       11.36        5.78     10.64 o 
  14   2   4        3.30       -7.86     17.96 o 
  15   2   4       17.07        2.65     21.41 o 
 -16   3   4        2.93       12.89     13.90 o 
 -15   3   4       69.74       66.10     14.17 o 
 -14   3   4        0.60      -11.41     11.41 o 
 -13   3   4        3.08       -7.36     11.48 o 
 -12   3   4       49.78       41.00     10.94 o 
 -11   3   4      135.17      163.16     12.53 o 
 -10   3   4        2.58        0.39      6.39 o 
  -9   3   4      126.78      109.02      7.35 o 
  -8   3   4      468.84      404.00     12.74 o 
  -7   3   4      132.24      178.73      6.71 o 
  -6   3   4       29.88       32.10      4.19 o 
  -5   3   4      449.44      410.23      9.43 o 
  -4   3   4        6.56       29.58      3.61 o 
  -3   3   4      129.32       68.39      4.55 o 
  -2   3   4        2.47        8.45      3.26 o 
  -1   3   4       30.78       30.85      2.99 o 
   0   3   4      172.81      167.22      8.56 o 
   1   3   4       36.07       99.93     14.31 o 
   2   3   4       50.04       37.97      5.41 o 
   3   3   4     1222.94     1109.97     47.75 o 
   4   3   4      124.51      110.60     11.15 o 
   5   3   4        4.50        7.69      5.91 o 
   6   3   4      735.62      686.33     18.67 o 
   7   3   4       20.20       37.02      5.48 o 
   8   3   4       40.99       28.00      7.19 o 
   9   3   4        1.23       -1.67      7.16 o 
  10   3   4      127.06      117.65      8.16 o 
  11   3   4       23.61       17.90      7.39 o 
  12   3   4        5.06       19.77     10.61 o 
  13   3   4      200.34      162.93     14.05 o 
  14   3   4        1.54       -4.83     12.10 o 
 -15   4   4       30.77       28.31     20.73 o 
 -14   4   4       22.61       33.88     14.64 o 
 -13   4   4        4.99        0.35     10.95 o 
 -12   4   4       38.15       34.21     10.80 o 
 -11   4   4      106.40       81.51     12.47 o 
 -10   4   4       37.87       37.51      7.13 o 
  -9   4   4       21.86       20.63      6.31 o 
  -8   4   4        0.60       -2.20      5.74 o 
  -7   4   4        0.57        1.11      4.21 o 
  -6   4   4        2.74        6.14      5.10 o 
  -5   4   4      175.48      167.30      6.39 o 
  -4   4   4      649.82      697.15     22.43 o 
  -3   4   4      877.83      935.08     18.65 o 
  -2   4   4      186.51      201.83     10.32 o 
  -1   4   4      220.48      187.28      6.13 o 
   0   4   4      376.38      438.84      9.87 o 
   1   4   4        5.69        0.36      5.21 o 
   2   4   4      461.91      493.70     34.20 o 
   3   4   4      635.76      776.32     51.72 o 
   4   4   4      233.63      262.46     16.24 o 
   5   4   4       25.52       36.65      5.68 o 
   6   4   4      473.04      541.67     78.26 o 
   7   4   4      324.46      320.07     13.56 o 
   8   4   4       22.81       21.84     10.18 o 
   9   4   4     1403.45     1475.35     35.80 o 
  10   4   4       32.13       41.53      9.05 o 
  11   4   4        0.32        8.18     10.02 o 
  12   4   4        2.27      -12.43     12.43 o 
  13   4   4       14.06       22.92     11.98 o 
  14   4   4        3.38       -4.71     14.23 o 
 -15   5   4       45.91       40.21     14.41 o 
 -14   5   4       21.09       12.11     12.66 o 
 -13   5   4        6.25       18.00     12.64 o 
 -12   5   4       12.29        5.95     10.38 o 
 -11   5   4       27.27       37.91      7.74 o 
 -10   5   4      342.13      309.68     12.21 o 
  -9   5   4      303.87      267.30     11.19 o 
  -8   5   4      178.72      166.44     16.09 o 
  -7   5   4        6.16        4.20      6.23 o 
  -6   5   4       21.96       15.75      5.79 o 
  -5   5   4      123.88      127.98      7.52 o 
  -4   5   4     1480.48     1541.88     28.75 o 
  -3   5   4      461.18      466.73     11.61 o 
  -2   5   4        6.24        9.65      3.91 o 
  -1   5   4      509.38      517.10     29.66 o 
   0   5   4        0.09       17.81      6.51 o 
   1   5   4      706.86      714.89     36.53 o 
   2   5   4      287.78      250.17     11.51 o 
   3   5   4      185.59      181.65      8.52 o 
   4   5   4      678.85      634.27     15.43 o 
   5   5   4       10.92       14.50      6.11 o 
   6   5   4       17.12       13.60      6.61 o 
   7   5   4       88.94       68.80     22.44 o 
   8   5   4      508.58      505.37     26.30 o 
   9   5   4      415.51      385.09     16.07 o 
  10   5   4        2.40        5.35      8.85 o 
  11   5   4       14.16       18.27     11.99 o 
  12   5   4        5.67       -2.68     10.96 o 
  13   5   4        7.41      -11.60     11.60 o 
  14   5   4      100.08       87.73     19.25 o 
 -14   6   4       40.57       47.14     14.60 o 
 -13   6   4       39.68       33.45     12.44 o 
 -12   6   4      177.42      201.09     14.71 o 
 -11   6   4      274.59      283.49     12.42 o 
 -10   6   4        9.31       -2.51      7.12 o 
  -9   6   4       34.36       50.52      7.93 o 
  -8   6   4      248.77      246.88     11.05 o 
  -7   6   4      220.93      231.42     10.06 o 
  -6   6   4      405.45      440.15     15.17 o 
  -5   6   4     1280.64     1258.55     26.33 o 
  -4   6   4      667.40      641.69     15.29 o 
  -3   6   4      846.37      922.50     22.80 o 
  -2   6   4       33.40       30.58      9.30 o 
  -1   6   4     2160.92     2065.66     46.75 o 
   0   6   4     1776.34     1695.04     70.30 o 
   1   6   4     1090.95      920.18     41.02 o 
   2   6   4        4.11       11.07      5.40 o 
   3   6   4        7.25       12.00      5.56 o 
   4   6   4      348.84      307.34     11.35 o 
   5   6   4     1845.96     1829.40    100.83 o 
   6   6   4      102.92      106.48     13.27 o 
   7   6   4      462.12      544.29    201.80 o 
   8   6   4      565.74      871.22    849.68 o 
   9   6   4      158.83      161.75     19.81 o 
  10   6   4      323.95      356.70     26.22 o 
  11   6   4      179.33      182.59     15.28 o 
  12   6   4       60.89       58.54     11.97 o 
  13   6   4       37.97       16.96     12.79 o 
 -14   7   4       20.62       15.49     13.95 o 
 -13   7   4       30.48       51.84     13.58 o 
 -12   7   4       26.57       38.73     15.24 o 
 -11   7   4       49.51       56.45      9.39 o 
 -10   7   4       68.63       80.84      9.05 o 
  -9   7   4      289.48      270.49     11.61 o 
  -8   7   4      542.30      540.44     15.58 o 
  -7   7   4       86.95      104.80      8.13 o 
  -6   7   4       27.67       27.75      6.57 o 
  -5   7   4      817.79      756.09     17.66 o 
  -4   7   4      524.94      505.70     13.70 o 
  -3   7   4      564.09      554.02     18.77 o 
  -2   7   4      797.59      773.00     49.76 o 
  -1   7   4      419.29      429.75     12.27 o 
   0   7   4      124.38      133.44      9.96 o 
   1   7   4     1194.88     1201.95     24.24 o 
   2   7   4      599.02      581.62     15.16 o 
   3   7   4      892.57      815.93     18.60 o 
   4   7   4      714.57      732.11     26.83 o 
   5   7   4      633.83      603.39     21.94 o 
   6   7   4     1232.52     1317.29    134.02 o 
   7   7   4      164.85      219.16     52.89 o 
   8   7   4       49.46       53.11     26.90 o 
   9   7   4      224.67      220.05     21.25 o 
  10   7   4      168.93      146.43     20.61 o 
  11   7   4        4.98        6.01     17.72 o 
  12   7   4       22.43       31.44     18.85 o 
  13   7   4      116.99      135.05     16.26 o 
 -13   8   4      124.20      142.43     16.59 o 
 -12   8   4      131.58      138.65     11.50 o 
 -11   8   4      337.85      362.34     15.64 o 
 -10   8   4       41.81       65.76      9.38 o 
  -9   8   4       11.76       10.82      7.83 o 
  -8   8   4       40.69       47.84      8.10 o 
  -7   8   4      736.06      676.21     17.45 o 
  -6   8   4      764.15      688.44     17.29 o 
  -5   8   4     1068.57      993.33     37.54 o 
  -4   8   4       41.92       68.90     10.38 o 
  -3   8   4       41.50       34.37      9.49 o 
  -2   8   4      209.26      190.77     13.43 o 
  -1   8   4     1147.47     1038.92     28.40 o 
   0   8   4     1012.89      959.43     20.82 o 
   1   8   4      294.49      302.54     11.90 o 
   2   8   4      110.56      117.19     15.64 o 
   3   8   4       55.57       77.10      8.39 o 
   4   8   4      788.23      801.24     23.12 o 
   5   8   4      869.09      849.87     32.00 o 
   6   8   4      612.84      697.83     49.52 o 
   7   8   4       96.99      115.74     40.70 o 
   8   8   4       55.34       96.23     40.06 o 
   9   8   4      299.60      550.15   1009.98 o 
  10   8   4      399.77      429.11     29.83 o 
  11   8   4      256.80      275.94     26.46 o 
  12   8   4       81.92       77.95     22.13 o 
 -12   9   4        0.14        7.11     10.37 o 
 -11   9   4       35.00       57.19      9.80 o 
 -10   9   4      121.06      126.30     11.26 o 
  -9   9   4      350.52      351.02     14.38 o 
  -8   9   4        9.30       24.61     12.72 o 
  -7   9   4       12.23       23.09      7.98 o 
  -6   9   4       76.97      112.07     12.73 o 
  -5   9   4      239.01      236.21     14.32 o 
  -4   9   4      497.84      470.72     19.51 o 
  -3   9   4      475.52      446.99     27.59 o 
  -2   9   4      317.07      296.19     15.89 o 
  -1   9   4        4.74        3.10      9.98 o 
   0   9   4      183.84      168.75     13.30 o 
   1   9   4      187.89      193.30     10.00 o 
   2   9   4      895.66      847.12     19.98 o 
   3   9   4      902.09      823.48     20.07 o 
   4   9   4      107.23      110.92      9.70 o 
   5   9   4      176.34      152.90     10.88 o 
   6   9   4        5.39        8.94     11.17 o 
   7   9   4      214.33      313.29     66.68 o 
   8   9   4      189.69      250.06     64.27 o 
   9   9   4      208.71      315.20    398.40 o 
  10   9   4        1.90      -12.67     18.20 o 
  11   9   4       52.73       48.36     22.21 o 
 -11  10   4        7.59       18.18     10.12 o 
 -10  10   4       78.84       93.48     11.11 o 
  -9  10   4        0.07       -8.81      8.81 o 
  -8  10   4       41.39       30.27     11.49 o 
  -7  10   4       10.05       11.05     10.87 o 
  -6  10   4      473.06      430.20     40.34 o 
  -5  10   4        3.40        7.58     12.35 o 
  -4  10   4        2.28      -10.75     10.75 o 
  -3  10   4        0.49        1.60     10.67 o 
  -2  10   4      183.73      175.82     20.97 o 
  -1  10   4      118.72      110.93     12.59 o 
   0  10   4      255.06      245.07     14.88 o 
   1  10   4       16.46       18.21     10.49 o 
   2  10   4        6.56       14.33     16.36 o 
   3  10   4      272.04      279.18     12.71 o 
   4  10   4      212.60      240.84     12.57 o 
   5  10   4       57.65       68.84     10.49 o 
   6  10   4       87.88       90.35     14.31 o 
   7  10   4        3.56      -13.99     13.99 o 
   8  10   4      149.81      201.55     84.08 o 
   9  10   4      109.34      153.14    126.70 o 
  -9  11   4        1.79      -12.04     12.04 o 
  -8  11   4       58.28       52.12     13.00 o 
  -7  11   4       84.99       89.04     13.76 o 
  -6  11   4       91.94       92.90     15.40 o 
  -5  11   4       17.46        9.98     17.08 o 
  -4  11   4        2.22        0.02     11.62 o 
  -3  11   4       27.65       39.00     12.10 o 
  -2  11   4       21.89       34.71     12.14 o 
  -1  11   4       35.37       39.65     12.98 o 
   0  11   4       28.31        7.83     11.52 o 
   1  11   4       78.78       65.11     12.13 o 
   2  11   4        1.80       24.84     12.13 o 
   3  11   4        6.75       -3.06     12.87 o 
   4  11   4        0.22        0.80     11.48 o 
   5  11   4       43.69       74.54     14.26 o 
   6  11   4       88.19       86.95     17.52 o 
   7  11   4      115.72      141.74     22.61 o 
   8  11   4       59.28       69.88     19.39 o 
  -7  12   4        1.80       -4.50     12.80 o 
  -6  12   4       24.72       41.21     13.44 o 
  -5  12   4        0.02       -5.72     12.53 o 
  -4  12   4       39.72       63.49     14.03 o 
  -3  12   4       12.16        4.94     20.77 o 
  -2  12   4       44.82       23.83     13.15 o 
  -1  12   4        2.46      -10.71     12.31 o 
   0  12   4       23.01       35.98     13.34 o 
   1  12   4       23.07       18.72     12.90 o 
   2  12   4        0.47       -9.05     12.73 o 
   3  12   4       60.56       44.70     13.63 o 
   4  12   4       66.15       43.00     20.49 o 
   5  12   4        4.66       -1.36     22.69 o 
   6  12   4       35.52       38.17     26.30 o 
  -4  13   4       18.89       36.60     15.22 o 
  -3  13   4        4.78       -9.32     13.62 o 
  -2  13   4       33.72       49.30     14.17 o 
  -1  13   4       12.07       14.48     18.44 o 
   0  13   4       10.39       17.60     13.49 o 
   1  13   4       30.27       25.52     14.60 o 
   2  13   4       26.03       42.29     14.14 o 
 -16   1   5       10.22      -13.29     13.72 o 
 -15   1   5        0.12       -4.04     12.41 o 
 -14   1   5        0.76      -11.37     11.37 o 
 -13   1   5      158.62      129.18     13.38 o 
 -12   1   5      278.79      264.65     14.97 o 
 -11   1   5      164.30      142.85     12.18 o 
 -10   1   5      659.49      574.95     20.20 o 
  -9   1   5      595.00      539.20     24.55 o 
  -8   1   5       96.76       83.68      5.82 o 
  -7   1   5      110.29       83.75      5.56 o 
  -6   1   5        8.73       15.02      4.13 o 
  -5   1   5      144.52      181.13      7.25 o 
  -4   1   5        2.35       13.40      4.14 o 
  -3   1   5      133.24      111.09      4.98 o 
  -2   1   5       47.09       38.40      4.71 o 
  -1   1   5      682.31      732.44     13.04 o 
   0   1   5      146.65      178.52      5.71 o 
   1   1   5      420.83      403.35      8.47 o 
   2   1   5       11.39        1.82      3.94 o 
   3   1   5      417.38      390.60     13.02 o 
   4   1   5      636.94      643.25     22.75 o 
   5   1   5      148.63      147.33     12.94 o 
   6   1   5       18.12       20.26      6.26 o 
   7   1   5       77.70       62.37      6.28 o 
   8   1   5        1.31        5.53      9.98 o 
   9   1   5       20.09       13.27     14.96 o 
  10   1   5      495.48      447.52     25.02 o 
  11   1   5       30.31       30.55     14.35 o 
  12   1   5       13.49       10.57     19.89 o 
  13   1   5        0.37       -5.43     12.08 o 
  14   1   5        1.42       -4.08     13.04 o 
 -15   2   5        5.02        4.47     12.73 o 
 -14   2   5       17.78       30.04     13.32 o 
 -13   2   5       75.61       77.40     19.89 o 
 -12   2   5       39.74       50.75     11.98 o 
 -11   2   5        3.60        4.11      9.49 o 
 -10   2   5      231.19      187.03      9.35 o 
  -9   2   5       36.68       29.69      6.82 o 
  -8   2   5        5.57        6.89      4.87 o 
  -7   2   5      195.07      192.16      8.54 o 
  -6   2   5      366.02      329.46      9.10 o 
  -5   2   5     1265.86     1187.74     29.02 o 
  -4   2   5      542.39      471.45     10.39 o 
  -3   2   5      431.14      398.54      9.10 o 
  -2   2   5      611.41      552.86     10.92 o 
  -1   2   5       15.44       14.35      3.09 o 
   0   2   5      510.01      401.40     10.90 o 
   1   2   5      864.28      755.44     20.35 o 
   2   2   5      375.39      345.26     25.38 o 
   3   2   5        2.21       20.01      4.81 o 
   4   2   5        0.59       23.25      5.27 o 
   5   2   5      415.34      377.03     17.40 o 
   6   2   5      432.41      446.09     65.70 o 
   7   2   5      432.56      381.89     24.10 o 
   8   2   5        3.93        6.64      5.30 o 
   9   2   5      239.04      240.59     12.30 o 
  10   2   5        6.96       12.83     13.79 o 
  11   2   5      413.06      365.66     16.83 o 
  12   2   5      125.88      120.83     14.07 o 
  13   2   5       47.61       68.56     20.29 o 
  14   2   5        4.72      -12.51     19.17 o 
 -15   3   5       51.31       48.73     14.26 o 
 -14   3   5       97.56      133.84     15.67 o 
 -13   3   5      308.94      285.51     22.73 o 
 -12   3   5      174.10      191.28     14.47 o 
 -11   3   5      105.10       85.58     15.08 o 
 -10   3   5       82.37       92.93      8.41 o 
  -9   3   5      230.96      241.76     10.78 o 
  -8   3   5      760.56      725.51     19.75 o 
  -7   3   5      210.86      217.23      8.01 o 
  -6   3   5     1067.45     1038.12     18.50 o 
  -5   3   5       55.74       57.39      4.95 o 
  -4   3   5      256.27      247.32     10.01 o 
  -3   3   5     1765.22     1695.66     26.64 o 
  -2   3   5      995.91     1030.19     17.41 o 
  -1   3   5      682.70      642.72     14.94 o 
   0   3   5      511.59      520.80     15.81 o 
   1   3   5       29.96       28.73      6.28 o 
   2   3   5     3582.27     3609.91    179.11 o 
   3   3   5     1477.85     1461.58     91.06 o 
   4   3   5      522.03      478.60     54.65 o 
   5   3   5      161.87      157.72     27.99 o 
   6   3   5     1680.25     1890.38    443.38 o 
   7   3   5      876.60     1000.84    284.23 o 
   8   3   5      699.95      674.46     20.27 o 
   9   3   5      587.63      608.30     19.88 o 
  10   3   5      311.49      288.99     14.58 o 
  11   3   5      159.66      138.85     11.10 o 
  12   3   5        3.59        1.36     15.96 o 
  13   3   5       58.16       74.34     20.85 o 
  14   3   5       33.71       37.21     21.01 o 
 -15   4   5       35.23       57.67     14.74 o 
 -14   4   5       10.24       11.95     13.32 o 
 -13   4   5        3.22        1.97     11.56 o 
 -12   4   5       41.08       42.97     12.43 o 
 -11   4   5      253.58      276.07     40.30 o 
 -10   4   5      256.68      292.77     12.49 o 
  -9   4   5      426.03      414.05     13.67 o 
  -8   4   5       24.31       27.24      6.65 o 
  -7   4   5      380.57      354.79     10.02 o 
  -6   4   5      447.50      457.31     12.10 o 
  -5   4   5      225.56      228.46      7.72 o 
  -4   4   5     1576.94     1552.40     24.99 o 
  -3   4   5      364.06      399.13     12.93 o 
  -2   4   5       84.08       88.04      8.62 o 
  -1   4   5      304.89      298.59     32.68 o 
   0   4   5      342.30      319.46     33.88 o 
   1   4   5     2348.51     2336.54    114.47 o 
   2   4   5      913.56      942.66     43.38 o 
   3   4   5       46.23       52.24      7.88 o 
   4   4   5       10.30       22.20      7.57 o 
   5   4   5      640.06      707.33    104.01 o 
   6   4   5     1672.08     1717.01    262.20 o 
   7   4   5       55.84       63.67      8.74 o 
   8   4   5       41.13       64.17     57.18 o 
   9   4   5      236.75      205.45     20.29 o 
  10   4   5       69.82      110.83     18.20 o 
  11   4   5      290.92      336.75     17.19 o 
  12   4   5      258.18      273.01     18.12 o 
  13   4   5       17.39      -14.60     20.85 o 
 -14   5   5      142.48      163.44     17.21 o 
 -13   5   5       43.05       66.45     13.93 o 
 -12   5   5       14.17        6.26     11.07 o 
 -11   5   5        1.44        8.12      8.05 o 
 -10   5   5       54.90       61.91      8.30 o 
  -9   5   5       44.88       58.68     10.77 o 
  -8   5   5      680.99      632.30     16.44 o 
  -7   5   5     1242.34     1210.00     21.15 o 
  -6   5   5       32.40       25.67      5.75 o 
  -5   5   5       11.92       29.69      5.43 o 
  -4   5   5      359.93      355.84     15.56 o 
  -3   5   5     1601.08     1578.13     37.94 o 
  -2   5   5     1344.76     1193.69     56.54 o 
  -1   5   5      349.43      341.25     14.19 o 
   0   5   5      216.78      223.20     11.73 o 
   1   5   5      135.66      138.18      9.56 o 
   2   5   5      930.79      820.08     23.98 o 
   3   5   5      603.10      537.25     17.98 o 
   4   5   5      132.29      124.22      8.15 o 
   5   5   5     2386.72     2536.80    157.66 o 
   6   5   5      783.12      794.68     82.33 o 
   7   5   5      105.11      130.39     39.71 o 
   8   5   5      613.70      923.43    774.22 o 
   9   5   5      179.31      190.30     19.65 o 
  10   5   5      211.01      221.73     22.61 o 
  11   5   5       16.07        3.69     18.44 o 
  12   5   5       40.93       49.80     20.53 o 
  13   5   5       42.60       37.70     25.14 o 
 -14   6   5        1.96        2.49     14.26 o 
 -13   6   5        4.70       -2.89     17.12 o 
 -12   6   5       72.58       80.64     13.99 o 
 -11   6   5      331.79      341.73     14.66 o 
 -10   6   5      113.93      115.90      9.88 o 
  -9   6   5       77.35       85.70      8.84 o 
  -8   6   5        0.05        8.15      7.21 o 
  -7   6   5        3.26       17.03      5.65 o 
  -6   6   5      168.19      148.37      8.54 o 
  -5   6   5      450.36      407.53     19.77 o 
  -4   6   5      504.13      449.12     20.05 o 
  -3   6   5       28.95       44.71      9.22 o 
  -2   6   5        5.81       22.18      9.54 o 
  -1   6   5      605.44      550.24     19.35 o 
   0   6   5      614.82      516.29     18.60 o 
   1   6   5     1080.06      993.01     27.12 o 
   2   6   5      551.35      523.51     14.73 o 
   3   6   5      218.15      207.32      9.96 o 
   4   6   5      322.77      307.18     20.65 o 
   5   6   5       12.03       27.26      8.98 o 
   6   6   5      545.31      583.84     56.54 o 
   7   6   5     1208.58     1493.31    455.89 o 
   8   6   5       41.49      127.99    118.32 o 
   9   6   5        1.42       26.94     16.44 o 
  10   6   5       81.27       75.22     19.25 o 
  11   6   5       36.74       21.49     18.12 o 
  12   6   5      108.70      100.16     22.05 o 
 -13   7   5        0.65       17.35     13.32 o 
 -12   7   5        0.55        7.18     12.18 o 
 -11   7   5       41.09       49.53      9.76 o 
 -10   7   5       16.04       17.43      9.01 o 
  -9   7   5       26.67       23.18      8.09 o 
  -8   7   5       89.84       89.60      9.02 o 
  -7   7   5        2.45       -4.78      9.66 o 
  -6   7   5       12.92       12.90     10.23 o 
  -5   7   5       39.91       33.11      9.73 o 
  -4   7   5        6.25        4.03      9.37 o 
  -3   7   5      129.24       70.92     10.51 o 
  -2   7   5      171.32      143.54     11.84 o 
  -1   7   5        3.79        7.29      8.98 o 
   0   7   5        6.75        8.89      9.28 o 
   1   7   5      174.53      197.56      9.97 o 
   2   7   5        1.98       16.37      7.11 o 
   3   7   5      200.26      157.58      9.55 o 
   4   7   5      259.97      246.07     11.19 o 
   5   7   5      206.00      226.62     11.10 o 
   6   7   5        1.26       -2.18      8.46 o 
   7   7   5       85.87      113.13     51.00 o 
   8   7   5        1.46       -6.03     14.73 o 
   9   7   5        5.19       19.01     17.88 o 
  10   7   5        1.57      -16.28     17.40 o 
  11   7   5       12.94        9.06     18.85 o 
 -12   8   5       71.27       62.59     10.63 o 
 -11   8   5        5.31        3.94     10.95 o 
 -10   8   5        8.03        6.32      8.33 o 
  -9   8   5        5.53       -6.07     11.35 o 
  -8   8   5       24.64       33.82     12.22 o 
  -7   8   5       60.97       55.11     20.05 o 
  -6   8   5       95.54       81.56     11.74 o 
  -5   8   5       26.86       17.39     10.91 o 
  -4   8   5       51.00       67.61     11.02 o 
  -3   8   5        9.97        8.02     10.87 o 
  -2   8   5       13.56       11.11     10.09 o 
  -1   8   5      102.58       73.84     10.97 o 
   0   8   5      209.95      188.62      9.93 o 
   1   8   5        0.10        0.13      7.16 o 
   2   8   5       99.68      114.87      9.02 o 
   3   8   5        1.12        9.05     11.58 o 
   4   8   5       35.17       21.02      8.74 o 
   5   8   5      118.99      103.84      9.80 o 
   6   8   5       16.69       12.94      9.06 o 
   7   8   5        5.80        0.84     16.56 o 
   8   8   5        6.46      -17.92     17.92 o 
   9   8   5      109.85      113.30    253.77 o 
  10   8   5        2.94        3.69     18.68 o 
  11   8   5       48.17       59.18     21.33 o 
 -11   9   5       62.74       77.03     17.48 o 
 -10   9   5       35.48       32.45     12.37 o 
  -9   9   5        0.30       -2.77     23.54 o 
  -8   9   5      155.22      185.83     15.61 o 
  -7   9   5       25.84       36.24     12.07 o 
  -6   9   5        4.40       -1.77     10.79 o 
  -5   9   5        8.15       19.98     11.29 o 
  -4   9   5      101.42      101.72     15.88 o 
  -3   9   5       54.52       86.48     12.71 o 
  -2   9   5       11.20       28.50     11.20 o 
  -1   9   5       28.51       40.15     11.46 o 
   0   9   5      155.35      156.32     14.03 o 
   1   9   5       45.34       33.17     11.17 o 
   2   9   5       46.85       54.96      9.17 o 
   3   9   5        6.57       18.76      8.68 o 
   4   9   5      121.62      168.21     11.97 o 
   5   9   5      139.77      161.01     14.52 o 
   6   9   5       20.34       17.13     19.01 o 
   7   9   5        5.33        6.81     15.15 o 
   8   9   5        4.85      -15.01     15.84 o 
   9   9   5       23.22       74.89    115.36 o 
 -10  10   5       12.09       35.82     14.11 o 
  -9  10   5      134.77      145.35     15.32 o 
  -8  10   5        3.95      -12.39     12.39 o 
  -7  10   5       14.78       -3.54     12.32 o 
  -6  10   5        1.36       -0.40     11.99 o 
  -5  10   5      186.67      225.94     18.00 o 
  -4  10   5      141.91      151.09     14.56 o 
  -3  10   5        4.76       -0.34     11.37 o 
  -2  10   5       28.18       30.23     11.74 o 
  -1  10   5       80.93       94.14     12.98 o 
   0  10   5      714.59      723.09     24.95 o 
   1  10   5      289.94      326.83     17.89 o 
   2  10   5        4.36       -4.58     10.87 o 
   3  10   5       35.83       30.00     10.10 o 
   4  10   5        0.28       -7.21      9.81 o 
   5  10   5       15.32       13.66     10.12 o 
   6  10   5      297.57      367.17     56.78 o 
   7  10   5      262.40      390.52     94.83 o 
   8  10   5      122.82      147.33     56.42 o 
  -8  11   5       23.56       28.71     14.12 o 
  -7  11   5       12.34       42.29     13.92 o 
  -6  11   5       71.31      117.97     21.69 o 
  -5  11   5        8.98       22.46     13.32 o 
  -4  11   5       18.22       20.53     13.66 o 
  -3  11   5      245.81      269.29     18.08 o 
  -2  11   5       69.79      120.03     14.58 o 
  -1  11   5      115.48      135.73     15.22 o 
   0  11   5      127.22      140.93     15.43 o 
   1  11   5        9.11        2.04     12.27 o 
   2  11   5        7.78       11.99     13.58 o 
   3  11   5      120.70      133.52     19.29 o 
   4  11   5      209.56      268.85     19.23 o 
   5  11   5       42.57       65.01     17.20 o 
   6  11   5        4.62       19.83     16.42 o 
  -5  12   5      250.83      284.18     19.63 o 
  -4  12   5       67.51      106.12     16.73 o 
  -3  12   5        9.30       30.61     14.11 o 
  -2  12   5       12.77        4.18     14.07 o 
  -1  12   5       19.54       20.45     15.09 o 
   0  12   5      165.23      195.07     17.52 o 
   1  12   5      339.23      360.55     21.15 o 
   2  12   5      181.37      211.51     18.23 o 
   3  12   5        0.45       10.05     13.80 o 
   4  12   5       24.74       59.40     17.32 o 
 -15   0   6       48.74       48.68     19.65 o 
 -14   0   6       24.44       16.92     19.09 o 
 -13   0   6      221.31      202.49     22.85 o 
 -12   0   6       48.43       51.80     17.64 o 
 -11   0   6      397.57      421.49     25.66 o 
 -10   0   6       32.51       65.28     14.84 o 
  -9   0   6      618.31      580.54     19.26 o 
  -8   0   6      471.76      436.80     23.22 o 
  -7   0   6        7.32        6.77      7.43 o 
  -6   0   6       14.99       23.29      7.09 o 
  -5   0   6      414.96      453.12     15.42 o 
  -4   0   6      931.40      861.01     22.45 o 
  -3   0   6     2415.00     2386.45     60.06 o 
  -2   0   6      319.10      348.77     13.83 o 
  -1   0   6      916.34     1007.41     24.58 o 
   0   0   6        3.66       29.99     11.15 o 
   1   0   6      900.42      831.92     32.80 o 
   2   0   6     1402.77     1281.87     45.15 o 
   3   0   6      787.81      665.68     29.11 o 
   4   0   6        3.11       17.00     12.59 o 
   5   0   6        3.25       20.53     12.11 o 
   6   0   6       83.60       80.99     13.71 o 
   7   0   6      753.25      715.64     31.52 o 
   8   0   6      484.84      463.51     25.34 o 
   9   0   6       12.55       14.27     12.67 o 
  10   0   6      165.15      150.04     18.28 o 
  11   0   6       15.16       15.64     16.12 o 
  12   0   6       38.59       11.55     17.40 o 
  13   0   6       69.80       63.19     18.12 o 
 -15   1   6        1.62       -4.17     12.89 o 
 -14   1   6        0.37       -7.45     12.08 o 
 -13   1   6      143.45      152.32     16.28 o 
 -12   1   6      178.26      167.59     24.42 o 
 -11   1   6       31.48       36.77     10.18 o 
 -10   1   6      121.28      125.60     12.10 o 
  -9   1   6        7.60        6.64      7.06 o 
  -8   1   6      290.51      285.99      9.86 o 
  -7   1   6      646.43      614.17     31.21 o 
  -6   1   6      355.63      332.44      9.79 o 
  -5   1   6      186.22      178.43      7.60 o 
  -4   1   6      167.44      179.39      7.03 o 
  -3   1   6      273.34      253.71      8.04 o 
  -2   1   6     1253.44     1130.75     22.55 o 
  -1   1   6     1707.17     1522.66     28.62 o 
   0   1   6      845.09      743.53     19.96 o 
   1   1   6      731.82      727.63     35.16 o 
   2   1   6      148.50      123.47     24.10 o 
   3   1   6      124.17      110.84     13.19 o 
   4   1   6      685.15      640.87     36.69 o 
   5   1   6      662.58      636.49     23.26 o 
   6   1   6      487.04      507.92     34.04 o 
   7   1   6      190.82      187.59     28.03 o 
   8   1   6       25.36       27.20      9.31 o 
   9   1   6      159.06      149.00     17.00 o 
  10   1   6      107.12      102.17     17.40 o 
  11   1   6       98.59      117.14     21.73 o 
  12   1   6       62.95       75.03     13.34 o 
  13   1   6        1.04        1.44     12.78 o 
 -15   2   6        6.52       12.11     13.46 o 
 -14   2   6      111.28      123.62     15.59 o 
 -13   2   6       16.49        7.74     11.94 o 
 -12   2   6        9.94       -5.53     11.04 o 
 -11   2   6        0.70        1.96     10.02 o 
 -10   2   6      109.05      114.74     10.47 o 
  -9   2   6      193.40      213.02     10.37 o 
  -8   2   6      209.81      219.78     24.56 o 
  -7   2   6       16.24       12.35      6.25 o 
  -6   2   6       47.84       43.88      5.41 o 
  -5   2   6       98.02       96.58      5.82 o 
  -4   2   6      557.86      504.22     12.22 o 
  -3   2   6      481.86      420.39     12.08 o 
  -2   2   6      494.62      519.50     17.16 o 
  -1   2   6      435.54      388.20     11.72 o 
   0   2   6      101.78       73.03      6.31 o 
   1   2   6      231.62      182.04     11.64 o 
   2   2   6      158.61      157.49      8.98 o 
   3   2   6      832.33      893.56     43.69 o 
   4   2   6       27.60       42.60      6.68 o 
   5   2   6       89.47       78.88     10.59 o 
   6   2   6      222.77      209.52     16.96 o 
   7   2   6      106.42      118.95     11.60 o 
   8   2   6      135.40      167.47     21.61 o 
   9   2   6      118.82      132.96     33.04 o 
  10   2   6        9.40       10.91     15.88 o 
  11   2   6       28.62       35.12     11.79 o 
  12   2   6       32.30       32.58     11.97 o 
  13   2   6       43.39       34.50     13.51 o 
 -14   3   6        4.46       -1.22     13.19 o 
 -13   3   6        5.25       12.39     12.98 o 
 -12   3   6       18.92       37.25     18.89 o 
 -11   3   6       84.84       78.13     12.49 o 
 -10   3   6       13.31        6.25      8.01 o 
  -9   3   6       11.71        5.89      6.72 o 
  -8   3   6       20.73       13.48      5.63 o 
  -7   3   6       78.67       48.60      6.06 o 
  -6   3   6      112.03      117.81      6.78 o 
  -5   3   6      153.65      173.28      8.58 o 
  -4   3   6        0.58        5.59      5.56 o 
  -3   3   6       21.09        3.89      5.53 o 
  -2   3   6       20.30       11.39      5.90 o 
  -1   3   6       32.50       33.20      5.91 o 
   0   3   6      340.05      349.15     19.36 o 
   1   3   6       29.59       44.69      8.87 o 
   2   3   6       13.74       22.70      6.09 o 
   3   3   6      536.62      511.81     31.93 o 
   4   3   6        1.61        4.02      6.27 o 
   5   3   6       74.87       83.62      8.34 o 
   6   3   6      129.05      141.51     12.26 o 
   7   3   6       89.95       66.31     10.71 o 
   8   3   6        4.51        9.92     10.36 o 
   9   3   6       13.22       25.99     11.19 o 
  10   3   6       93.72      115.65     25.18 o 
  11   3   6       22.27       40.50     17.72 o 
  12   3   6        0.16        3.29     17.64 o 
 -14   4   6       11.11      -10.78     22.17 o 
 -13   4   6        6.03        3.68     12.06 o 
 -12   4   6       22.28       31.71     12.23 o 
 -11   4   6        4.93       10.56     11.48 o 
 -10   4   6       13.60       -0.22      7.74 o 
  -9   4   6       14.72       22.47      7.79 o 
  -8   4   6       40.96       34.76      7.58 o 
  -7   4   6       29.84       27.65      5.84 o 
  -6   4   6       96.21       79.82      8.04 o 
  -5   4   6       38.35       49.32      7.32 o 
  -4   4   6       34.03        9.88      6.46 o 
  -3   4   6       66.59       84.61      7.57 o 
  -2   4   6        1.02        4.29      6.64 o 
  -1   4   6        5.69        5.82      5.94 o 
   0   4   6      105.02       81.63      9.07 o 
   1   4   6       90.54       84.51      9.20 o 
   2   4   6      526.29      501.33     23.94 o 
   3   4   6     1165.92     1114.73    101.24 o 
   4   4   6       75.40       76.85     10.01 o 
   5   4   6       44.08       59.93      9.85 o 
   6   4   6       68.88       65.83     18.08 o 
   7   4   6        7.21        2.39      9.95 o 
   8   4   6       28.68       23.18     13.87 o 
   9   4   6        0.66       -5.21     14.27 o 
  10   4   6       41.73       50.90     26.94 o 
  11   4   6        6.54       -9.46     17.64 o 
  12   4   6       16.00       -7.94     20.61 o 
 -13   5   6       15.66       28.38     13.78 o 
 -12   5   6       62.00       77.99     14.88 o 
 -11   5   6       86.04       82.99     12.84 o 
 -10   5   6        2.69       -4.26      8.15 o 
  -9   5   6        1.04       -4.11      7.53 o 
  -8   5   6        0.41        8.95     10.01 o 
  -7   5   6      142.25      166.59     10.10 o 
  -6   5   6      197.83      224.57     10.70 o 
  -5   5   6        2.10       10.30      6.96 o 
  -4   5   6       57.62       61.34      7.61 o 
  -3   5   6       12.70       10.60      7.80 o 
  -2   5   6      132.79      154.53     11.17 o 
  -1   5   6      301.88      346.35     16.32 o 
   0   5   6      449.88      471.53     17.36 o 
   1   5   6     1020.62     1055.96     48.12 o 
   2   5   6       18.25       13.91      8.64 o 
   3   5   6      192.11      227.05     12.98 o 
   4   5   6       18.04        8.38      9.35 o 
   5   5   6       16.54       36.02      7.95 o 
   6   5   6      675.62      707.23     61.30 o 
   7   5   6      178.44      236.86     68.60 o 
   8   5   6       11.36       18.81     12.90 o 
   9   5   6        0.19        1.44     15.56 o 
  10   5   6        1.65       15.88     17.64 o 
  11   5   6       43.55       59.10     19.73 o 
  12   5   6       59.51       57.50     23.50 o 
 -13   6   6        4.04        0.86     22.85 o 
 -12   6   6        0.01        6.12     13.16 o 
 -11   6   6       27.76       38.93     17.72 o 
 -10   6   6      101.39      123.59     22.25 o 
  -9   6   6       22.54       32.90     11.88 o 
  -8   6   6       49.36       79.64     11.76 o 
  -7   6   6       42.17       41.26      7.74 o 
  -6   6   6      250.29      244.06     22.28 o 
  -5   6   6        3.26       12.66     13.15 o 
  -4   6   6      308.72      361.88     17.13 o 
  -3   6   6      458.78      494.84     19.56 o 
  -2   6   6      124.15      155.81     12.24 o 
  -1   6   6      125.70      132.71     11.70 o 
   0   6   6       58.21       68.01     10.77 o 
   1   6   6       37.10       36.92     10.41 o 
   2   6   6     1292.04     1266.00     32.69 o 
   3   6   6        4.73        8.41      9.71 o 
   4   6   6       54.30       73.61      8.83 o 
   5   6   6       34.37       28.55      8.58 o 
   6   6   6       41.51       50.63     13.09 o 
   7   6   6      244.28      349.37    118.28 o 
   8   6   6       48.57       96.09     68.68 o 
   9   6   6       11.66        2.65     16.84 o 
  10   6   6       14.66       32.96     19.01 o 
  11   6   6        3.55       18.20     19.89 o 
 -12   7   6       45.09       86.05     23.42 o 
 -11   7   6       31.26       18.64     12.38 o 
 -10   7   6       21.12       10.37     24.98 o 
  -9   7   6       11.33       15.17     17.08 o 
  -8   7   6       64.60       56.07     12.76 o 
  -7   7   6      365.76      370.02     24.82 o 
  -6   7   6      241.73      267.39     12.27 o 
  -5   7   6      303.68      295.07     16.78 o 
  -4   7   6       44.08       49.97     11.14 o 
  -3   7   6        0.72        7.51     15.44 o 
  -2   7   6      441.16      409.51     18.50 o 
  -1   7   6      240.44      254.67     17.80 o 
   0   7   6      183.71      186.20     22.69 o 
   1   7   6       29.76       32.51      7.77 o 
   2   7   6      572.14      559.78     16.44 o 
   3   7   6      288.36      309.37     15.82 o 
   4   7   6      398.59      407.20     20.39 o 
   5   7   6      216.93      237.43     24.16 o 
   6   7   6      188.32      218.32     13.22 o 
   7   7   6       68.81      126.75     75.54 o 
   8   7   6        5.32        1.35     32.88 o 
   9   7   6       77.56       90.62     19.65 o 
  10   7   6       78.07       82.12     21.73 o 
 -11   8   6       13.18        9.56     12.93 o 
 -10   8   6       98.01      131.52     17.36 o 
  -9   8   6       81.33      108.28     14.73 o 
  -8   8   6      100.09      121.92     14.39 o 
  -7   8   6        0.28       13.04     12.25 o 
  -6   8   6       48.16       39.94     16.00 o 
  -5   8   6       82.66       92.80     19.53 o 
  -4   8   6      157.40      194.68     15.17 o 
  -3   8   6      243.84      287.93     17.14 o 
  -2   8   6      432.83      470.86     25.54 o 
  -1   8   6        3.23       -4.74     11.27 o 
   0   8   6       39.06       55.40      9.37 o 
   1   8   6      725.09      747.66     19.52 o 
   2   8   6      641.52      649.24     18.27 o 
   3   8   6      205.27      250.89     16.34 o 
   4   8   6       16.19       29.68     17.08 o 
   5   8   6        4.19       10.43      9.27 o 
   6   8   6        6.50       22.61     23.06 o 
   7   8   6       83.12      104.48     49.16 o 
   8   8   6      210.22      378.52    227.59 o 
   9   8   6       92.09      182.80    472.29 o 
 -10   9   6        0.82        2.49     13.68 o 
  -9   9   6        2.13        0.68     13.59 o 
  -8   9   6       81.77       82.64     14.32 o 
  -7   9   6       56.83       58.19     23.78 o 
  -6   9   6       43.68       67.65     13.75 o 
  -5   9   6       64.71       89.82     18.04 o 
  -4   9   6       17.85       19.91     12.95 o 
  -3   9   6      214.56      227.61     17.49 o 
  -2   9   6      114.41       98.72     14.29 o 
  -1   9   6       23.03       57.83     12.90 o 
   0   9   6        9.64       16.05     12.08 o 
   1   9   6        1.56        5.33     11.44 o 
   2   9   6       92.24       72.23     14.32 o 
   3   9   6       22.53       12.21      9.78 o 
   4   9   6      213.17      271.22     14.15 o 
   5   9   6       88.21      105.38     19.43 o 
   6   9   6       24.97       28.08     14.56 o 
   7   9   6       35.26       -0.95     15.48 o 
   8   9   6      200.52      351.26    179.07 o 
  -8  10   6       21.59       22.06     14.35 o 
  -7  10   6       35.28       48.47     15.42 o 
  -6  10   6        1.41       -5.86     13.30 o 
  -5  10   6       82.66       90.82     15.87 o 
  -4  10   6       69.31       95.36     40.34 o 
  -3  10   6      101.35      108.60     14.60 o 
  -2  10   6        5.58        7.39     12.63 o 
  -1  10   6       45.66       42.23     13.65 o 
   0  10   6       50.45       45.76     13.75 o 
   1  10   6      177.84      171.47     34.84 o 
   2  10   6       27.02       33.22     13.75 o 
   3  10   6       82.96      104.32     17.64 o 
   4  10   6       11.47       11.65     11.27 o 
   5  10   6       13.68        7.72     14.28 o 
   6  10   6       39.34       64.69     21.09 o 
  -6  11   6        1.67       11.09     14.53 o 
  -5  11   6        7.14      -10.40     14.29 o 
  -4  11   6       15.56       24.13     19.09 o 
  -3  11   6        0.82       19.08     28.63 o 
  -2  11   6        7.99       17.04     14.34 o 
  -1  11   6       69.14       73.68     14.60 o 
   0  11   6       11.07        7.57     14.16 o 
   1  11   6        0.74       -7.06     13.93 o 
   2  11   6       63.19       20.02     15.18 o 
   3  11   6       26.93       21.95     14.68 o 
   4  11   6       24.89       26.34     20.09 o 
 -14   1   7       43.55       32.39     14.19 o 
 -13   1   7       81.13       57.81     15.24 o 
 -12   1   7       42.91       59.07     13.01 o 
 -11   1   7       14.11       15.09     11.01 o 
 -10   1   7       52.24       35.76     10.57 o 
  -9   1   7        5.61        1.97      7.58 o 
  -8   1   7        0.30       -5.71      5.71 o 
  -7   1   7       19.86       21.85      6.07 o 
  -6   1   7      204.93      218.13      9.94 o 
  -5   1   7       42.07       37.09      6.76 o 
  -4   1   7      215.10      260.84     27.53 o 
  -3   1   7      362.76      358.44     15.58 o 
  -2   1   7        3.67       -5.11      7.71 o 
  -1   1   7       63.31       72.75      9.49 o 
   0   1   7      263.30      276.31     17.60 o 
   1   1   7      157.64      183.45     15.64 o 
   2   1   7       52.80       41.93      9.89 o 
   3   1   7       45.37       59.90     15.48 o 
   4   1   7       43.31       46.20      9.92 o 
   5   1   7       33.00       42.55     10.54 o 
   6   1   7       58.72       35.48     10.11 o 
   7   1   7      270.62      237.37     28.91 o 
   8   1   7       32.05       48.21     11.23 o 
   9   1   7        2.22       -8.10     13.15 o 
  10   1   7       21.94       30.31     15.32 o 
  11   1   7        5.82       19.77     12.20 o 
 -13   2   7       45.63       40.53     13.96 o 
 -12   2   7        1.16        2.12     12.47 o 
 -11   2   7        0.01       -0.34     10.54 o 
 -10   2   7       15.19       20.64      8.89 o 
  -9   2   7        3.67        9.80      8.82 o 
  -8   2   7       21.33       33.24      8.69 o 
  -7   2   7       48.55       45.29      8.05 o 
  -6   2   7      133.02      126.25      8.80 o 
  -5   2   7       50.27       51.53      7.35 o 
  -4   2   7      168.16      191.03      9.49 o 
  -3   2   7       99.15      123.05      8.16 o 
  -2   2   7       47.34       50.55      6.76 o 
  -1   2   7       95.40       83.04      7.36 o 
   0   2   7       47.11       29.22      9.32 o 
   1   2   7       24.53       22.43      9.45 o 
   2   2   7       18.38       29.90     10.10 o 
   3   2   7      282.82      292.22     28.59 o 
   4   2   7      302.38      324.38     31.72 o 
   5   2   7       11.32       20.01     10.29 o 
   6   2   7      259.27      213.39     14.20 o 
   7   2   7        3.92        9.77     10.82 o 
   8   2   7      165.94      191.17     30.79 o 
   9   2   7       87.76       99.67     15.52 o 
  10   2   7        9.76       10.59     15.64 o 
  11   2   7       10.18       10.43     18.36 o 
 -13   3   7        1.61       10.00     13.47 o 
 -12   3   7        6.06        9.77     12.23 o 
 -11   3   7      164.36      182.87     14.89 o 
 -10   3   7       10.23        5.60     11.08 o 
  -9   3   7      115.53      131.26     12.32 o 
  -8   3   7        0.32       -3.71      7.57 o 
  -7   3   7       18.85       30.47      7.74 o 
  -6   3   7      422.50      411.17     13.91 o 
  -5   3   7      323.39      340.57     12.72 o 
  -4   3   7       65.77       72.47      7.81 o 
  -3   3   7       84.32      105.15      8.27 o 
  -2   3   7      125.94      132.48      8.78 o 
  -1   3   7      122.75      112.08      9.14 o 
   0   3   7      947.61      958.90     32.78 o 
   1   3   7      487.29      483.05     19.15 o 
   2   3   7       11.36       -2.04      9.40 o 
   3   3   7      388.89      421.10     63.43 o 
   4   3   7       93.51      100.83     28.63 o 
   5   3   7      140.72      141.61     30.63 o 
   6   3   7      161.42      197.07     37.49 o 
   7   3   7      126.59      186.28     35.36 o 
   8   3   7       42.33       48.57     12.75 o 
   9   3   7        4.82       14.46     12.42 o 
  10   3   7       72.75       82.09     14.44 o 
  11   3   7        5.38       22.37     17.32 o 
 -13   4   7        6.72        4.51     13.12 o 
 -12   4   7       30.11       50.76     20.69 o 
 -11   4   7        9.19        1.76     17.72 o 
 -10   4   7       64.49       66.87     12.78 o 
  -9   4   7      182.77      213.99     30.19 o 
  -8   4   7       58.36       61.74     11.68 o 
  -7   4   7      168.34      198.54     10.63 o 
  -6   4   7       29.83       42.96      8.32 o 
  -5   4   7       37.52       21.61      7.49 o 
  -4   4   7       51.63       55.39      9.78 o 
  -3   4   7      102.62      116.95     13.43 o 
  -2   4   7      947.82      879.70     21.19 o 
  -1   4   7      385.90      401.14     24.54 o 
   0   4   7      102.80       94.98      9.71 o 
   1   4   7       20.45        9.97      7.58 o 
   2   4   7       98.06      102.79      9.00 o 
   3   4   7     1008.07      948.71    153.21 o 
   4   4   7      163.83      186.65     37.13 o 
   5   4   7        4.10       12.15     12.91 o 
   6   4   7       30.14       49.07     36.57 o 
   7   4   7       18.83       25.08      9.24 o 
   8   4   7      204.32      259.72     46.47 o 
   9   4   7      272.00      347.07    101.96 o 
  10   4   7       24.12       36.26     19.09 o 
  11   4   7        5.09       22.37     20.05 o 
 -12   5   7        6.49        5.93     19.97 o 
 -11   5   7       13.25       17.71     13.10 o 
 -10   5   7      181.26      194.86     15.51 o 
  -9   5   7       38.72       57.50     12.98 o 
  -8   5   7       38.44       34.69     12.35 o 
  -7   5   7        6.13       16.69      8.40 o 
  -6   5   7       92.26       92.87      9.08 o 
  -5   5   7      343.63      352.76     15.99 o 
  -4   5   7        9.40        8.75      7.86 o 
  -3   5   7        1.48       -4.50      7.72 o 
  -2   5   7       44.68       37.55      8.00 o 
  -1   5   7      625.10      570.87     17.07 o 
   0   5   7       30.00       29.59      8.49 o 
   1   5   7       83.30       58.37      9.68 o 
   2   5   7      972.06     1005.69     39.13 o 
   3   5   7       88.36       68.71     10.65 o 
   4   5   7      128.87      122.06     15.76 o 
   5   5   7      317.05      306.17     23.66 o 
   6   5   7       75.84       65.07     10.96 o 
   7   5   7       47.24       55.43     11.13 o 
   8   5   7       57.51       79.80     48.32 o 
   9   5   7       61.35       83.06     37.49 o 
  10   5   7       16.41       30.28     16.93 o 
 -12   6   7       20.80        9.94     19.41 o 
 -11   6   7        0.17        8.36     13.21 o 
 -10   6   7       10.78        7.89     13.46 o 
  -9   6   7       32.53       41.33     23.18 o 
  -8   6   7      116.50      120.39     14.11 o 
  -7   6   7      103.43      111.52     21.61 o 
  -6   6   7        5.00       -9.13      9.13 o 
  -5   6   7       28.59       19.56     11.04 o 
  -4   6   7       89.97       91.57     10.26 o 
  -3   6   7       62.80       55.08      9.33 o 
  -2   6   7       69.20       80.46      9.99 o 
  -1   6   7      762.40      767.86     25.45 o 
   0   6   7       35.54       51.42     25.66 o 
   1   6   7      141.24      133.09     12.59 o 
   2   6   7       60.23       37.71     11.01 o 
   3   6   7       10.78       17.13     10.49 o 
   4   6   7      230.88      240.38     18.84 o 
   5   6   7        0.43       10.28      8.98 o 
   6   6   7        7.36       16.30      9.83 o 
   7   6   7       50.63       53.41     16.20 o 
   8   6   7       16.53       15.56     16.20 o 
   9   6   7       59.57       91.26     19.33 o 
 -11   7   7       24.94        7.04     14.19 o 
 -10   7   7        0.11       23.93     13.84 o 
  -9   7   7        6.90       13.23     12.66 o 
  -8   7   7       31.80        4.62     12.43 o 
  -7   7   7        2.60        3.31     12.75 o 
  -6   7   7        6.38       16.79     10.29 o 
  -5   7   7       35.22       32.73      8.82 o 
  -4   7   7        2.01       -4.45      9.07 o 
  -3   7   7        3.79      -12.63     12.63 o 
  -2   7   7       48.58       23.24     18.32 o 
  -1   7   7       48.03       56.74     12.37 o 
   0   7   7       95.26       73.04     12.06 o 
   1   7   7       63.55       45.16     19.77 o 
   2   7   7       78.24       72.51     12.82 o 
   3   7   7        1.10       -7.85      9.05 o 
   4   7   7       71.27       58.66     10.38 o 
   5   7   7       68.46       61.20     10.75 o 
   6   7   7       52.08       45.56     11.61 o 
   7   7   7        1.13      -11.33     13.75 o 
   8   7   7        6.71       -6.17     16.84 o 
  -9   8   7        0.03        2.68     13.14 o 
  -8   8   7        2.30       -0.20     17.12 o 
  -7   8   7        1.24       -0.55     12.98 o 
  -6   8   7        0.58       -1.93      9.54 o 
  -5   8   7        0.15       -1.63      9.20 o 
  -4   8   7        4.06        9.50     12.71 o 
  -3   8   7        6.30       15.15     12.60 o 
  -2   8   7        4.36       -1.77     12.18 o 
  -1   8   7      119.54      126.04     14.96 o 
   0   8   7        1.19       17.65     13.18 o 
   1   8   7        0.23       -5.59      8.77 o 
   2   8   7        3.36       11.03      9.33 o 
   3   8   7        5.15       -1.71      9.62 o 
   4   8   7        5.87        9.45     10.24 o 
   5   8   7        7.71       10.49     10.81 o 
   6   8   7       27.32       21.72     14.89 o 
   7   8   7       15.52       37.31     36.29 o 
  -8   9   7       20.18       17.16     14.71 o 
  -7   9   7        0.05        3.24     14.91 o 
  -6   9   7        3.17      -10.07     13.60 o 
  -5   9   7       21.09       39.48     14.17 o 
  -4   9   7        1.55       -1.96     13.07 o 
  -3   9   7        9.24        4.99     13.16 o 
  -2   9   7        0.07      -12.51     12.51 o 
  -1   9   7       49.43       58.45     14.26 o 
   0   9   7        0.44        8.81     13.24 o 
   1   9   7        0.79      -12.49     12.88 o 
   2   9   7       42.43       56.35     14.76 o 
   3   9   7        1.37       -2.55     10.71 o 
   4   9   7        1.30      -14.89     14.89 o 
   5   9   7        1.03       -7.66     11.48 o 
   6   9   7       70.04      106.70     20.53 o 
  -6  10   7        4.01       -4.46     14.94 o 
  -5  10   7        0.00        2.53     15.20 o 
  -4  10   7        0.25        4.76     14.82 o 
  -3  10   7       55.76       90.35     17.05 o 
  -2  10   7       91.77      116.18     16.53 o 
  -1  10   7       10.57       30.86     15.16 o 
   0  10   7       77.42       82.62     43.87 o 
   1  10   7        6.46       -5.83     14.48 o 
   2  10   7        0.45      -15.23     15.23 o 
   3  10   7       85.55      144.57     17.91 o 
 -12   0   8       46.40       29.83     19.09 o 
 -11   0   8       18.22       56.13     19.01 o 
  -9   0   8       93.84       89.33     17.32 o 
  -8   0   8       12.09       35.93     14.03 o 
  -7   0   8       29.08       40.58     13.79 o 
  -6   0   8      471.37      477.63     27.27 o 
  -5   0   8        9.55        0.08     12.83 o 
  -4   0   8        8.17       -1.84     12.27 o 
  -3   0   8      260.14      246.67     20.29 o 
  -2   0   8      883.18      818.20     35.69 o 
  -1   0   8      378.54      384.36     26.62 o 
   0   0   8      173.63      228.31     20.85 o 
   1   0   8       12.20        5.37     16.12 o 
   2   0   8       38.47       31.44     16.04 o 
   3   0   8        1.64       -3.29     15.56 o 
   4   0   8      450.77      412.19     29.35 o 
   5   0   8      504.80      519.08     30.07 o 
   6   0   8       20.95       43.22     18.44 o 
   7   0   8        7.30       26.06     16.68 o 
   8   0   8        4.42       -5.05     15.80 o 
 -12   1   8        0.17        0.64     18.04 o 
 -11   1   8       13.75       42.58     18.28 o 
 -10   1   8       40.86       50.36     17.32 o 
  -9   1   8       97.32      115.43     12.84 o 
  -8   1   8       56.70       77.24      9.48 o 
  -7   1   8       24.72       32.11      9.83 o 
  -6   1   8       41.65       29.23     10.51 o 
  -5   1   8       67.53       73.21     10.46 o 
  -4   1   8       63.37       71.91     11.13 o 
  -3   1   8       37.05       64.21     10.45 o 
  -2   1   8      196.04      256.73     15.19 o 
  -1   1   8       26.14       50.33     10.79 o 
   0   1   8        3.65        3.71     10.11 o 
   1   1   8      150.79      151.78     13.65 o 
   2   1   8      164.65      180.83     14.43 o 
   3   1   8        6.44       28.30     11.58 o 
   4   1   8       42.95       49.31     11.88 o 
   5   1   8        7.77       -0.90     11.23 o 
   6   1   8       42.60       46.49     12.73 o 
   7   1   8       62.87       87.32     13.61 o 
   8   1   8        7.07        2.34     15.32 o 
   9   1   8       40.67       37.69     17.08 o 
  10   1   8        7.61       -2.17     18.20 o 
 -12   2   8       14.30       25.02     19.57 o 
 -11   2   8       18.01       45.63     18.52 o 
 -10   2   8        0.05      -12.59     14.60 o 
  -9   2   8        0.24      -11.17     11.17 o 
  -8   2   8       39.94       31.57      8.97 o 
  -7   2   8       90.10       97.85      9.45 o 
  -6   2   8        6.99        4.60      8.03 o 
  -5   2   8       75.71       85.85     11.50 o 
  -4   2   8       28.05       22.97      9.70 o 
  -3   2   8       16.16       24.62     10.04 o 
  -2   2   8      113.50      126.98     12.47 o 
  -1   2   8        1.82        0.14     16.36 o 
   0   2   8      154.61      144.46     13.47 o 
   1   2   8       41.63       41.27     11.85 o 
   2   2   8        1.07      -10.82     10.88 o 
   3   2   8      216.18      226.84     33.12 o 
   4   2   8       16.73       28.86     11.91 o 
   5   2   8       15.21       13.17     12.60 o 
   6   2   8       36.02       15.61     11.80 o 
   7   2   8        0.01       21.95     28.99 o 
   8   2   8        8.51        6.68     11.90 o 
   9   2   8       12.29        0.64     19.73 o 
 -12   3   8        1.81       16.92     19.25 o 
 -11   3   8        8.08        6.74     16.76 o 
 -10   3   8       14.94       21.27     12.27 o 
  -9   3   8        2.74        4.23     12.10 o 
  -8   3   8        0.82       -5.69      8.47 o 
  -7   3   8        3.40       -4.54      8.01 o 
  -6   3   8        0.60       -0.29      7.96 o 
  -5   3   8       59.21       56.26      8.81 o 
  -4   3   8       59.99       60.17      8.44 o 
  -3   3   8      101.14       91.40     12.18 o 
  -2   3   8        3.93        0.64     10.63 o 
  -1   3   8       73.74       67.87     28.47 o 
   0   3   8      304.61      283.42     20.81 o 
   1   3   8        8.03        5.63     10.79 o 
   2   3   8        0.54       -5.68     10.44 o 
   3   3   8      164.67      161.33     15.48 o 
   4   3   8       12.99        0.51     11.52 o 
   5   3   8        1.04        6.26     14.31 o 
   6   3   8       54.08       30.11     22.33 o 
   7   3   8       30.77       14.62     17.44 o 
   8   3   8       30.82       71.29     24.54 o 
   9   3   8        3.17       19.76     14.33 o 
 -11   4   8        0.21       -2.17     18.36 o 
 -10   4   8       19.30        9.39     15.44 o 
  -9   4   8        2.25       -6.54     12.22 o 
  -8   4   8        2.60        5.55     10.98 o 
  -7   4   8       15.04        9.49      8.80 o 
  -6   4   8        0.43       -5.49      8.19 o 
  -5   4   8       14.71        2.38      8.45 o 
  -4   4   8        4.15       10.94      9.24 o 
  -3   4   8       42.63       30.66      8.70 o 
  -2   4   8      447.99      409.79     18.85 o 
  -1   4   8      307.66      298.35     18.24 o 
   0   4   8      258.27      244.85     19.45 o 
   1   4   8       10.48       16.54     11.13 o 
   2   4   8        1.13       -0.24     11.79 o 
   3   4   8        0.40       17.58     13.00 o 
   4   4   8        7.66       -0.13     15.80 o 
   5   4   8       50.41       46.21     18.81 o 
   6   4   8        0.74       -8.20     13.99 o 
   7   4   8       19.78       27.65     23.46 o 
   8   4   8       15.76       18.33     12.98 o 
   9   4   8        2.98       21.12     23.58 o 
 -11   5   8        0.11      -12.43     17.96 o 
 -10   5   8        9.77        0.33     12.37 o 
  -9   5   8       42.97       41.86     13.64 o 
  -8   5   8        0.14      -11.95     11.95 o 
  -7   5   8       12.24        5.86      8.89 o 
  -6   5   8       15.97        2.50      8.77 o 
  -5   5   8       23.48       41.30      9.02 o 
  -4   5   8       14.08       18.87      9.07 o 
  -3   5   8        0.40        9.26      8.83 o 
  -2   5   8      277.38      303.18     13.96 o 
  -1   5   8       69.98       61.08     10.48 o 
   0   5   8      121.80      133.33     24.18 o 
   1   5   8        0.91        4.27     11.81 o 
   2   5   8       24.84        2.24     12.46 o 
   3   5   8       58.89       67.04     16.92 o 
   4   5   8       82.35      104.30     27.31 o 
   5   5   8        0.09       14.50     15.88 o 
   6   5   8       12.64       18.20     13.89 o 
   7   5   8        0.64        6.87     14.06 o 
   8   5   8        2.96       18.00     32.48 o 
 -10   6   8       18.04       27.56     16.16 o 
  -9   6   8       16.92       25.46     14.17 o 
  -8   6   8        5.60       14.05     12.74 o 
  -7   6   8       29.79       40.99     13.38 o 
  -6   6   8       63.94       79.38     10.82 o 
  -5   6   8       22.77       22.13      9.71 o 
  -4   6   8       42.09       60.57      9.97 o 
  -3   6   8       34.80       39.49     16.72 o 
  -2   6   8      214.65      184.79     12.07 o 
  -1   6   8      469.89      493.23     36.45 o 
   0   6   8        6.76        9.26      9.49 o 
   1   6   8       30.31       37.01     16.11 o 
   2   6   8        0.14        4.53     14.04 o 
   3   6   8        0.24       12.17     14.74 o 
   4   6   8       69.91      118.10     40.66 o 
   5   6   8       34.54       56.94     11.97 o 
   6   6   8        1.49       -9.88     13.29 o 
   7   6   8        9.26       -7.99     34.84 o 
  -9   7   8        4.79       22.00     14.66 o 
  -8   7   8        7.82       29.21     15.05 o 
  -7   7   8        2.00      -12.93     12.93 o 
  -6   7   8        0.94       -4.01      9.75 o 
  -5   7   8       58.11       80.41     15.31 o 
  -4   7   8      195.94      226.46     13.18 o 
  -3   7   8      122.55      148.10     12.19 o 
  -2   7   8       11.53       -1.53     10.30 o 
  -1   7   8        1.77       -2.93      9.75 o 
   0   7   8       49.50       43.55     11.39 o 
   1   7   8      136.59      192.97     15.95 o 
   2   7   8       60.31      116.13     34.04 o 
   3   7   8      116.50      150.45     14.82 o 
   4   7   8       16.60        3.88     12.62 o 
   5   7   8        1.81       -8.25     12.43 o 
   6   7   8       68.83       71.05     18.36 o 
  -7   8   8       31.76       25.19     15.05 o 
  -6   8   8       17.21       39.14     15.62 o 
  -5   8   8       55.01       53.43     11.31 o 
  -4   8   8        2.88       -0.03     10.75 o 
  -3   8   8        9.01        5.92     10.74 o 
  -2   8   8       28.21       60.08     14.07 o 
  -1   8   8       69.05       95.04     15.61 o 
   0   8   8       57.15       82.22     27.95 o 
   1   8   8        0.20      -13.74     13.74 o 
   2   8   8        2.52        9.65     10.00 o 
   3   8   8       25.41       34.79     11.02 o 
   4   8   8       10.55       20.96     13.39 o 
  -4   9   8        5.20       17.42     11.39 o 
  -3   9   8        1.97       22.90     14.03 o 
  -2   9   8        0.11       -0.75     15.02 o 
  -1   9   8       11.94        5.26     13.73 o 
   0   9   8       12.75       14.35     14.88 o 
   1   9   8       66.40       63.52     15.90 o 
   2   9   8       19.72       30.62     20.73 o 
  -9   1   9       32.22       48.60     18.93 o 
  -8   1   9       18.85        1.53     10.53 o 
  -7   1   9        7.63        3.59     15.04 o 
  -6   1   9       17.05       11.25     11.30 o 
  -5   1   9        3.76      -10.71     10.71 o 
  -4   1   9       11.09       12.08     11.38 o 
  -3   1   9        7.03       -0.74     11.29 o 
  -2   1   9       18.80       -9.13     10.63 o 
  -1   1   9       14.50       11.59     11.71 o 
   0   1   9       25.72       15.78     20.09 o 
   1   1   9       11.04        1.20     13.16 o 
   2   1   9      149.45      151.92     36.01 o 
   3   1   9       29.75        8.89     13.81 o 
   4   1   9       24.89       31.51     13.29 o 
   5   1   9        0.43      -12.71     12.71 o 
   6   1   9        2.54       -3.58     18.00 o 
   7   1   9       22.04       21.73     14.43 o 
  -9   2   9        0.18        7.94     18.60 o 
  -8   2   9        8.44       10.40     12.08 o 
  -7   2   9       27.21       37.48     12.63 o 
  -6   2   9        8.66       10.27     15.56 o 
  -5   2   9       66.93       73.36     12.87 o 
  -4   2   9       35.18       13.99     13.67 o 
  -3   2   9       26.27       21.87     11.56 o 
  -2   2   9       22.92       16.00     11.19 o 
  -1   2   9       23.44       17.68     12.09 o 
   0   2   9       29.93       35.25     12.74 o 
   1   2   9       77.36       79.02     14.26 o 
   2   2   9       24.94       15.80     13.45 o 
   3   2   9        8.69       -3.62     13.63 o 
   4   2   9       12.86       13.16     13.21 o 
   5   2   9        2.83       -1.62     13.12 o 
   6   2   9       43.00       69.15     18.81 o 
   7   2   9        8.89       16.81     25.86 o 
  -9   3   9       11.99       39.45     19.25 o 
  -8   3   9       45.72       67.28     20.61 o 
  -7   3   9        3.43       28.61     11.98 o 
  -6   3   9        0.33       -5.46     11.64 o 
  -5   3   9        9.70       20.78     12.54 o 
  -4   3   9       26.15        7.51     12.20 o 
  -3   3   9       31.12       58.96     20.73 o 
  -2   3   9       46.25       54.53     15.24 o 
  -1   3   9        4.48       17.61     14.72 o 
   0   3   9       20.89       44.00     13.43 o 
   1   3   9       35.20       36.50     13.11 o 
   2   3   9       51.73       59.22     14.09 o 
   3   3   9       15.10       27.17     14.03 o 
   4   3   9       34.59       58.47     27.19 o 
   5   3   9       12.57        6.29     13.60 o 
   6   3   9        4.43      -15.51     21.13 o 
   7   3   9       90.39      129.61     21.77 o 
  -9   4   9        5.44       -7.07     13.72 o 
  -8   4   9        9.24       11.63     21.81 o 
  -7   4   9       13.77        1.82     12.53 o 
  -6   4   9        3.82       -4.93     12.87 o 
  -5   4   9      136.68      148.93     14.99 o 
  -4   4   9       84.10       80.00     13.20 o 
  -3   4   9      125.42      113.29     13.77 o 
  -2   4   9       49.68       30.71     12.97 o 
  -1   4   9        2.81      -12.19     12.19 o 
   0   4   9      152.52      184.87     16.87 o 
   1   4   9       82.55      131.62     15.47 o 
   2   4   9        1.64       -3.70     13.37 o 
   3   4   9       12.86       -1.45     14.86 o 
   4   4   9        8.93        7.82     14.41 o 
   5   4   9       50.73       73.26     24.02 o 
   6   4   9       75.66      117.91     18.16 o 
  -8   5   9       48.09       70.19     14.71 o 
  -7   5   9        0.24        2.92     10.13 o 
  -6   5   9        1.92       -6.30     12.65 o 
  -5   5   9      101.07       99.72     14.40 o 
  -4   5   9      204.97      187.26     16.16 o 
  -3   5   9       57.17       53.84     13.38 o 
  -2   5   9        1.94       -7.05     12.56 o 
  -1   5   9      190.76      200.22     16.98 o 
   0   5   9        0.16       -8.46     14.39 o 
   1   5   9       15.17        7.95     13.51 o 
   2   5   9       24.20       25.97     14.64 o 
   3   5   9       10.04       25.32     16.07 o 
   4   5   9        2.58        4.17     22.01 o 
   5   5   9       64.95       82.53     25.62 o 
  -7   6   9       10.46       32.79     14.48 o 
  -6   6   9       21.85       19.91     10.65 o 
  -5   6   9       33.25       28.57     10.86 o 
  -4   6   9        2.06       -7.56     28.03 o 
  -3   6   9        2.95       -0.65     13.44 o 
  -2   6   9        1.67       -1.41     14.15 o 
  -1   6   9       25.01       18.58     14.42 o 
   0   6   9        1.40        0.59     13.47 o 
   1   6   9       35.97       60.34     15.89 o 
   2   6   9        5.14        0.31     14.89 o 
   3   6   9        1.46        7.90     17.53 o 
   4   6   9       24.71       23.67     18.30 o 
  -5   7   9       36.06       26.06     11.00 o 
  -4   7   9       28.69       27.69     11.54 o 
  -3   7   9       68.01       63.28     14.46 o 
  -2   7   9       16.57       -3.95     14.92 o 
  -1   7   9       21.30        6.65     15.22 o 
   0   7   9        0.13        4.44     15.85 o 
   1   7   9        7.77      -10.48     16.74 o 
   2   7   9        9.62       19.54     17.92 o 
  -7   0  10        6.52      -11.55     18.04 o 
  -6   0  10       11.06       38.25     19.25 o 
  -5   0  10       45.02       69.77     18.52 o 
  -4   0  10       17.81       23.10     17.08 o 
  -3   0  10       49.38       44.67     20.21 o 
  -2   0  10        6.63        8.18     17.40 o 
  -1   0  10       89.06       82.92     20.21 o 
   0   0  10       14.18       28.79     21.65 o 
   1   0  10       28.98       29.35     19.41 o 
   2   0  10       28.12       49.32     21.01 o 
   3   0  10        1.00       17.32     22.85 o 
   4   0  10       18.31       17.32     20.53 o 
  -7   1  10        5.72       14.44     12.86 o 
  -6   1  10        2.18       13.75     14.80 o 
  -5   1  10        0.07       -5.39     12.05 o 
  -4   1  10        0.49        0.03     12.25 o 
  -3   1  10        1.54       -8.76     15.00 o 
  -2   1  10       16.98       16.43     12.84 o 
  -1   1  10       51.86       73.40     14.54 o 
   0   1  10        0.29      -13.48     13.48 o 
   1   1  10       14.54        9.68     14.09 o 
   2   1  10        0.26       -9.89     21.77 o 
   3   1  10       10.05       -5.07     15.96 o 
   4   1  10       47.23       60.97     16.70 o 
  -7   2  10        0.41       -4.82     11.88 o 
  -6   2  10        0.95      -11.31     24.02 o 
  -5   2  10       48.48       61.13     14.87 o 
  -4   2  10        0.50      -12.08     12.08 o 
  -3   2  10       16.92        9.85     12.72 o 
  -2   2  10        0.72      -12.92     12.92 o 
  -1   2  10       11.38       10.71     13.82 o 
   0   2  10       55.67       32.49     15.28 o 
   1   2  10        4.77      -10.20     14.57 o 
   2   2  10       11.39       20.78     15.22 o 
   3   2  10        9.02       22.52     16.07 o 
  -6   3  10        0.89       -3.70     12.76 o 
  -5   3  10        0.49        3.53     12.75 o 
  -4   3  10        0.06       12.02     16.72 o 
  -3   3  10       14.45       11.70     13.44 o 
  -2   3  10        2.25      -13.69     13.69 o 
  -1   3  10        7.61       14.95     14.53 o 
   0   3  10        5.67       20.16     14.82 o 
   1   3  10       26.05       22.21     14.72 o 
   2   3  10        0.66        2.77     15.89 o 
   3   3  10        6.10      -11.38     14.97 o 
  -5   4  10      109.46      119.69     15.45 o 
  -4   4  10       57.40       30.57     34.28 o 
  -3   4  10       59.80       59.74     15.14 o 
  -2   4  10        0.69        2.04     13.55 o 
  -1   4  10        0.42       14.40     17.64 o 
   0   4  10        1.52      -14.56     14.56 o 
   1   4  10        0.68       -3.95     15.33 o 
                                                 
